# Supplementary material for: A novel small molecule glycolysis inhibitor WZ35 exerts anti-cancer effect via metabolic reprogramming
Source: J Transl Med. 2022 Nov 18;20:530. doi: 10.1186/s12967-022-03758-0 (PMC9673307; doi:10.1186/s12967-022-03758-0)
Supplement: Supplementary file 10 — Additional file 10: Table S1 The table listing about the 1348 upregulated genes in HCC patients. Table S2. The table listing the upregulated genes based on YAP-related subgroup analysis of HCC patients. [file 12967_2022_3758_MOESM10_ESM.xls]

## Sheet: Supplemental Table 1
Supplemental Table 1. The table listing about the 1348 upregulated genes in HCC patients.
	logFC	AveExpr	t	P.Value	adj.P.Val	B
ASPM	3.01095	5.23784	33.5805	7.48608e-129	6.58401e-126	283.838
PTTG1	2.40099	6.58598	33.2109	3.19958e-127	2.25123e-124	280.094
PRC1	2.40513	4.96228	31.9027	2.15905e-121	1.13933e-118	266.709
SNRPE	1.48962	9.4498	31.4836	1.65806e-119	7.60835e-117	262.38
CCNB1	2.43963	4.83639	30.9506	4.26896e-117	1.73287e-114	256.844
CAP2	2.43588	5.86638	30.9466	4.45157e-117	1.74007e-114	256.802
RACGAP1	2.14606	5.21865	30.3678	1.91334e-114	7.21191e-112	250.754
CENPF	2.32249	5.34776	30.0162	7.74156e-113	2.55326e-110	247.064
CDKN3	2.36049	4.94494	29.7493	1.29679e-111	4.14737e-109	244.252
TOP2A	3.02306	5.38607	29.4883	2.05534e-110	6.38002e-108	241.496
NUSAP1	2.37952	6.18389	29.2309	3.15509e-109	9.24967e-107	238.772
RRM2	2.80692	5.83113	29.2228	3.4383e-109	9.80751e-107	238.686
KIAA0101	2.7388	6.27127	29.1802	5.40517e-109	1.50122e-106	238.235
PPIA	0.781512	11.8234	29.102	1.24162e-108	3.27602e-106	237.405
PSMD4	1.153	8.95705	29.0897	1.41518e-108	3.64288e-106	237.275
ZWINT	2.43344	5.5425	28.829	2.27622e-107	5.5868e-105	234.504
ACLY	1.49399	7.91666	28.6458	1.60898e-106	3.69157e-104	232.553
RFC4	2.09267	5.89853	28.4834	9.12452e-106	1.926e-103	230.822
GINS1	2.31375	5.20394	28.2485	1.12953e-104	2.29251e-102	228.312
CNIH4	1.87467	7.05365	28.1089	5.04727e-104	9.8646e-102	226.818
SNRPD1	1.60901	6.24796	27.9593	2.51638e-103	4.74248e-101	225.216
PSMB4	0.928804	10.1291	27.8654	6.90581e-103	1.27867e-100	224.209
ILF2	1.73151	6.58259	27.7009	4.05713e-102	7.13649e-100	222.442
CANX	0.862606	10.808	27.6595	6.33967e-102	1.09687e-99	221.997
MRPL9	1.13818	8.23189	27.543	2.22391e-101	3.72558e-99	220.745
AURKA	2.18317	5.83009	27.4847	4.17195e-101	6.8798e-99	220.117
DTL	2.24588	5.01765	27.0906	2.94887e-99	4.57682e-97	215.869
CKS2	2.24316	6.8592	26.9829	9.46524e-99	1.38745e-96	214.706
GMNN	2.15245	7.60831	26.9326	1.63168e-98	2.359e-96	214.163
NME1	1.38132	8.15762	26.8267	5.14337e-98	7.33555e-96	213.017
SAE1	1.46811	6.85592	26.8061	6.43094e-98	9.04962e-96	212.794
TUBG1	1.45695	5.61142	26.7195	1.64544e-97	2.25532e-95	211.857
SF3B4	1.3541	6.45203	26.6065	5.6121e-97	7.49748e-95	210.633
FEN1	1.70975	5.53173	26.5832	7.22744e-97	9.5348e-95	210.381
GPC3	4.7643	7.42016	26.5042	1.70442e-96	2.19371e-94	209.525
GMPS	1.14491	7.35814	26.4677	2.53565e-96	3.22425e-94	209.129
SMC4	1.82037	7.30036	26.4514	3.0267e-96	3.80283e-94	208.952
ECT2	2.02767	4.42281	26.3839	6.30421e-96	7.73659e-94	208.22
SAC3D1	1.51321	5.69508	26.2471	2.79411e-95	3.31338e-93	206.735
SNRPD2	1.08811	9.72019	26.1864	5.40942e-95	6.13882e-93	206.075
H2AFX	1.58213	6.50629	25.7367	7.29743e-93	7.62546e-91	201.182
NUP205	1.05262	5.73851	25.6949	1.15272e-92	1.19273e-90	200.726
SNRPB	1.34986	7.67903	25.5598	5.04499e-92	5.06781e-90	199.254
DAP3	1.07227	8.06712	25.559	5.08989e-92	5.06781e-90	199.245
NUP37	1.31659	6.22889	25.5337	6.71069e-92	6.55784e-90	198.969
HMMR	1.89968	4.75233	25.5239	7.46978e-92	7.23267e-90	198.862
TP53BP2	1.51741	6.70674	25.5085	8.84055e-92	8.33064e-90	198.694
KIF20A	1.6565	4.32299	25.4235	2.23966e-91	2.05543e-89	197.767
MCM6	2.00906	6.32877	25.4046	2.75449e-91	2.50611e-89	197.56
NEK2	1.7482	4.49432	25.3744	3.83422e-91	3.45867e-89	197.23
ENAH	1.85898	6.33415	25.3503	4.99091e-91	4.42639e-89	196.967
CPSF6	1.18058	6.64346	25.2851	1.01978e-90	8.8948e-89	196.254
MELK	1.67228	4.64287	25.2162	2.16705e-90	1.84444e-88	195.502
EZH2	1.74055	4.73523	25.1384	5.08211e-90	4.22335e-88	194.652
HSP90AB1	1.13818	9.88179	25.1115	6.82963e-90	5.63124e-88	194.357
SUB1	0.90244	10.2018	25.0865	8.9802e-90	7.29054e-88	194.084
DYNLL1	0.899965	9.4644	25.0083	2.11681e-89	1.69248e-87	193.228
ACSL4	3.25084	5.49358	24.9311	4.93549e-89	3.85846e-87	192.384
SSR2	1.26398	8.53348	24.8474	1.23668e-88	9.45794e-87	191.467
ZNF207	0.792275	7.77594	24.7854	2.44286e-88	1.85482e-86	190.788
RPL30	0.685217	12.2567	24.7177	5.13597e-88	3.79056e-86	190.047
HN1	1.63996	6.22781	24.5559	3.03852e-87	2.19648e-85	188.273
BUB1B	1.72424	4.66443	24.5094	5.06542e-87	3.58795e-85	187.764
BIRC5	1.73522	4.60179	24.4687	7.92756e-87	5.54089e-85	187.317
BOLA2 /// BOLA2B	1.28949	6.49171	24.4241	1.2945e-86	8.92948e-85	186.827
RPN2	0.800466	10.2085	24.2969	5.2416e-86	3.56902e-84	185.432
AKR1C3	1.75587	10.2166	24.2944	5.38895e-86	3.64583e-84	185.405
PEA15	1.26192	8.07321	24.2211	1.20793e-85	8.06869e-84	184.599
CDC20	1.88921	4.62456	24.0083	1.25759e-84	8.19297e-83	182.262
TBCE	1.36877	6.6326	23.9937	1.47643e-84	9.55965e-83	182.102
CKAP2	1.43956	4.75118	23.971	1.8969e-84	1.21333e-82	181.852
CBX1	1.3255	6.10448	23.9243	3.17312e-84	2.01741e-82	181.339
VPS72	1.11593	6.27204	23.8484	7.32315e-84	4.60051e-82	180.504
GMFB	1.1163	7.53669	23.8423	7.83312e-84	4.89176e-82	180.437
CKS1B	1.43373	7.49612	23.7697	1.74348e-83	1.05751e-81	179.639
PSMD14	1.081	8.71331	23.6677	5.36376e-83	3.19826e-81	178.518
PARP1	0.977702	6.52296	23.6616	5.74295e-83	3.40512e-81	178.45
KIF4A	1.4058	4.27182	23.5714	1.55154e-82	9.04694e-81	177.458
MCM3	1.47135	6.12761	23.5079	3.12756e-82	1.79393e-80	176.759
PLCB1	2.16279	5.36438	23.4554	5.58254e-82	3.18476e-80	176.181
VPS45	1.10004	6.6765	23.4517	5.81344e-82	3.29866e-80	176.14
PRKDC	1.36771	6.00309	23.3999	1.03015e-81	5.78311e-80	175.57
PRIM1	1.42982	4.97875	23.3721	1.40025e-81	7.81918e-80	175.263
H2AFZ	1.39103	8.8061	23.3607	1.58782e-81	8.81994e-80	175.138
SQLE	2.72155	6.93789	23.3482	1.82103e-81	9.90679e-80	175.001
UBE2Q1	1.01779	8.55221	23.234	6.42828e-81	3.46143e-79	173.743
HEATR1	1.10346	6.70922	23.1983	9.52937e-81	5.02865e-79	173.35
EPRS	1.05761	7.65979	23.1614	1.43227e-80	7.48327e-79	172.944
POLR3C	0.992655	5.40566	23.1259	2.12011e-80	1.09684e-78	172.552
DBF4	1.23024	4.77022	23.1081	2.58114e-80	1.3224e-78	172.356
CKAP5	0.95916	5.43811	23.0978	2.89127e-80	1.47413e-78	172.243
PIGC	1.14368	6.39052	23.0836	3.38317e-80	1.71663e-78	172.086
NCAPG	1.83586	4.97559	23.0645	4.17835e-80	2.10997e-78	171.876
CSE1L	1.09658	8.44096	22.9923	9.27155e-80	4.65962e-78	171.08
PTGES3	0.848704	10.4818	22.9606	1.31675e-79	6.49389e-78	170.73
RHEB	0.845405	9.36013	22.9458	1.5507e-79	7.61212e-78	170.567
TTK	1.65213	4.17507	22.9433	1.5934e-79	7.78552e-78	170.54
ITGA6	1.3493	5.85274	22.9055	2.42014e-79	1.17166e-77	170.123
FOXM1	1.17482	4.25951	22.8906	2.85297e-79	1.36865e-77	169.959
PBK	1.54228	4.31208	22.863	3.86753e-79	1.8304e-77	169.656
PSMD10	1.26556	6.65826	22.7348	1.59504e-78	7.41588e-77	168.242
SNRPG	0.773889	9.49708	22.6708	3.23651e-78	1.49162e-76	167.536
MCM2	1.59732	5.07361	22.6599	3.6499e-78	1.67477e-76	167.416
CCT5	0.998598	7.92493	22.6348	4.81858e-78	2.19204e-76	167.139
TPX2	1.61007	5.4102	22.6196	5.69895e-78	2.57037e-76	166.972
RFX5	1.35086	6.3235	22.5856	8.30287e-78	3.72887e-76	166.596
XRCC6	0.796375	9.16461	22.5608	1.0916e-77	4.86106e-76	166.323
NUP107	1.16989	6.73721	22.5175	1.762e-77	7.74841e-76	165.846
CCNB2	1.38806	4.66315	22.4918	2.34047e-77	1.02495e-75	165.563
HSPA4	1.02895	8.13371	22.4746	2.83209e-77	1.23512e-75	165.372
ACBD3	1.01381	8.09621	22.4519	3.63985e-77	1.56796e-75	165.122
MSH2	1.2221	4.39429	22.4248	4.91009e-77	2.10655e-75	164.823
MDK	2.23527	5.54319	22.4214	5.09807e-77	2.17834e-75	164.786
NUP133	1.21012	6.28255	22.3854	7.58475e-77	3.21484e-75	164.39
NVL	0.945317	4.95184	22.3772	8.30952e-77	3.50795e-75	164.299
CLTC	0.614272	10.4899	22.3293	1.4109e-76	5.88564e-75	163.77
UTP18	1.20955	6.9283	22.302	1.90754e-76	7.86413e-75	163.47
LPGAT1	1.62588	7.95409	22.226	4.42061e-76	1.81537e-74	162.631
STMN1	1.17456	5.3393	22.2188	4.78675e-76	1.95422e-74	162.552
SCAMP3	0.949416	7.03194	22.2011	5.8208e-76	2.3628e-74	162.357
METTL5	0.989111	7.9725	22.1642	8.7548e-76	3.52665e-74	161.95
NUP155	1.05929	4.50568	22.1567	9.51028e-76	3.81641e-74	161.867
NEU1	1.53931	6.68952	22.1221	1.39451e-75	5.55385e-74	161.485
ROBO1	2.66647	7.38995	22.0441	3.3031e-75	1.29594e-73	160.625
DUSP12	1.04191	5.03829	21.9974	5.53661e-75	2.14828e-73	160.11
PFDN4	1.38236	5.98665	21.9873	6.18987e-75	2.39296e-73	159.998
ISG20L2	1.2311	6.10863	21.8759	2.12159e-74	8.11277e-73	158.77
RPL38	0.528454	11.2328	21.8567	2.62312e-74	9.95842e-73	158.558
NOL7	1.0746	8.46846	21.7771	6.32734e-74	2.38496e-72	157.68
RBM12	1.22361	5.95488	21.7465	8.87305e-74	3.3326e-72	157.342
RAD51AP1	1.34773	4.15414	21.6999	1.4859e-73	5.54142e-72	156.828
CSTB	1.29949	9.29032	21.6923	1.61622e-73	5.98511e-72	156.744
GNPAT	1.00293	8.77695	21.6401	2.87829e-73	1.06215e-71	156.168
COG2	0.988137	5.28312	21.6375	2.96004e-73	1.08851e-71	156.14
IRAK1	1.13492	7.59822	21.5766	5.80436e-73	2.09076e-71	155.469
MAD2L1	1.48609	4.14607	21.5512	7.6895e-73	2.75102e-71	155.188
CACYBP	1.20808	8.10045	21.4902	1.50985e-72	5.34729e-71	154.515
RBM34	1.01619	6.73047	21.4655	1.98275e-72	6.95214e-71	154.243
RPL27	0.550784	11.4668	21.4094	3.68708e-72	1.28427e-70	153.624
H2AFY	0.882985	9.02844	21.3804	5.07822e-72	1.75723e-70	153.305
GOLPH3L	1.16257	6.59468	21.3669	5.89623e-72	2.03245e-70	153.156
INTS8	1.11827	7.02749	21.3667	5.91209e-72	2.03245e-70	153.153
MCM5	1.3915	5.7426	21.35	7.11114e-72	2.421e-70	152.969
NONO	0.694804	10.3204	21.3307	8.8011e-72	2.98672e-70	152.757
PLVAP	1.47691	5.36806	21.3131	1.06831e-71	3.60223e-70	152.563
CDK4	1.15412	7.14403	21.2958	1.2937e-71	4.33451e-70	152.372
EEF1E1	1.12832	6.22734	21.2084	3.39997e-71	1.12487e-69	151.409
SLBP	1.14399	6.9921	21.183	4.50235e-71	1.48493e-69	151.128
PSMC2	0.685842	9.41906	21.1784	4.73502e-71	1.55484e-69	151.078
MAPK9	1.1513	5.77268	21.1782	4.74378e-71	1.55484e-69	151.076
TACC3	1.19849	4.68118	21.1718	5.09339e-71	1.66426e-69	151.005
NCAPG2	0.944024	4.50429	21.1652	5.48173e-71	1.78562e-69	150.932
ATAD2	1.58504	5.83889	21.1508	6.42416e-71	2.07977e-69	150.774
LAPTM4B	2.02931	9.5395	21.1348	7.66261e-71	2.47312e-69	150.598
CCNA2	1.25774	4.42563	21.1094	1.01518e-70	3.26653e-69	150.317
LYRM4	1.07467	5.6885	21.0208	2.70142e-70	8.5107e-69	149.341
MAPK1	0.970843	6.42879	21.0012	3.35611e-70	1.05105e-68	149.125
RFC3	1.27528	5.63088	20.9892	3.82816e-70	1.19534e-68	148.993
TCEB1	1.09647	8.32225	20.953	5.71121e-70	1.77283e-68	148.594
ANXA2	1.7505	9.32365	20.9395	6.63186e-70	2.05257e-68	148.445
KIF14	0.986837	4.22095	20.9177	8.43601e-70	2.60332e-68	148.205
RPS21	0.760615	11.1565	20.9119	8.99113e-70	2.76654e-68	148.142
RAD21	1.08141	8.95087	20.9047	9.73688e-70	2.97864e-68	148.062
RPLP1	0.529006	12.2172	20.8964	1.0671e-69	3.25495e-68	147.971
RABIF	0.982422	5.56878	20.887	1.18409e-69	3.6014e-68	147.867
CCT4	0.893923	9.15862	20.8573	1.64405e-69	4.95752e-68	147.54
CFL1	0.68525	11.7045	20.8395	1.9997e-69	6.01276e-68	147.344
DNAJC9	1.13817	6.79945	20.8294	2.23551e-69	6.70271e-68	147.233
TYMS	1.89936	7.04282	20.8247	2.35644e-69	7.02538e-68	147.181
CCL20	3.13914	5.70724	20.8117	2.7181e-69	8.0581e-68	147.038
GARS	0.985398	8.08078	20.7591	4.85951e-69	1.43261e-67	146.459
SSR1	0.825919	10.1556	20.7386	6.09619e-69	1.7872e-67	146.233
NACA	0.520521	11.504	20.6469	1.67776e-68	4.89147e-67	145.223
LRRC1	1.54122	4.27363	20.5943	2.99734e-68	8.69063e-67	144.644
POLE2	1.21983	4.64626	20.5678	4.01382e-68	1.15743e-66	144.353
INTS7	1.11105	5.34314	20.5397	5.47587e-68	1.57472e-66	144.043
RAN	1.29129	8.71573	20.4772	1.09047e-67	3.11048e-66	143.356
SNRPC	0.735321	6.96003	20.4677	1.21157e-67	3.44662e-66	143.251
ADSL	0.999772	7.78579	20.4534	1.4187e-67	4.025e-66	143.094
TTC13	1.09341	5.83455	20.4381	1.67787e-67	4.74753e-66	142.926
MAPRE1	1.21959	7.25672	20.4084	2.33011e-67	6.5754e-66	142.599
DYNLRB1	0.772781	8.59558	20.4012	2.52166e-67	7.09697e-66	142.52
LBR	1.14842	8.49555	20.3823	3.10479e-67	8.66878e-66	142.312
PUS7	1.1726	5.48144	20.3779	3.25932e-67	9.07623e-66	142.264
SPATS2	0.942023	4.35629	20.3544	4.22279e-67	1.16364e-65	142.006
UFC1	0.90093	8.68126	20.3389	5.01249e-67	1.37765e-65	141.835
RRM1	1.08179	7.18006	20.304	7.36311e-67	2.01322e-65	141.451
VBP1	1.09575	7.63493	20.2986	7.81899e-67	2.13234e-65	141.391
RPS6KC1	1.10356	5.32622	20.2981	7.86101e-67	2.13828e-65	141.386
SRP14	0.626821	10.2226	20.2854	9.04087e-67	2.45289e-65	141.246
STAM	1.02797	4.84107	20.2707	1.0629e-66	2.87637e-65	141.085
XPO1	0.671702	8.90501	20.2622	1.1672e-66	3.15056e-65	140.992
RPS10	0.608023	11.9195	20.2006	2.30035e-66	6.16191e-65	140.315
PCNA	1.2718	7.95237	20.188	2.6445e-66	7.048e-65	140.176
C5orf28	0.85204	5.20957	20.1853	2.72459e-66	7.24315e-65	140.146
NRAS	1.33116	4.83308	20.167	3.33125e-66	8.81153e-65	139.946
SLC38A6	1.19541	4.31009	20.1474	4.13691e-66	1.09152e-64	139.73
TXNDC9	0.977747	6.68124	20.1119	6.11194e-66	1.60063e-64	139.34
HLTF	1.29371	7.14836	20.1049	6.60628e-66	1.71731e-64	139.263
STIP1	1.07383	6.3042	20.0355	1.41877e-65	3.65212e-64	138.5
FDPS	1.38463	8.87508	20.0254	1.58561e-65	4.07166e-64	138.39
YWHAQ	0.764832	10.0383	19.986	2.44591e-65	6.2353e-64	137.957
UBE2E1	0.846011	8.59862	19.9795	2.62653e-65	6.6796e-64	137.886
XPOT	1.15605	7.39315	19.9633	3.14087e-65	7.94933e-64	137.708
LMNA	1.02348	7.39147	19.9591	3.28711e-65	8.29957e-64	137.662
CCT6A	0.907722	7.90645	19.944	3.88161e-65	9.7772e-64	137.497
TUFT1	1.39611	5.03199	19.9052	5.95247e-65	1.48868e-63	137.07
SLC12A4	1.383	4.93566	19.8826	7.63251e-65	1.89985e-63	136.822
RPL23A	0.560737	12.6	19.8692	8.84365e-65	2.19614e-63	136.675
ACTL6A	1.22434	5.53226	19.867	9.05732e-65	2.24392e-63	136.652
POLR2K	1.17541	7.22465	19.8627	9.49732e-65	2.34742e-63	136.604
RNASEH2A	0.962858	4.62003	19.8537	1.04875e-64	2.58008e-63	136.505
CCNE2	1.43271	4.15494	19.8279	1.39273e-64	3.41835e-63	136.222
NPM1	0.644753	11.4056	19.8063	1.76688e-64	4.3166e-63	135.985
MCM4	1.15657	5.4726	19.789	2.13619e-64	5.20678e-63	135.796
SMYD3	1.62348	5.30137	19.7772	2.43297e-64	5.90289e-63	135.666
ANP32E	1.10326	8.45222	19.776	2.46559e-64	5.96832e-63	135.653
TXNRD1	1.60223	8.40432	19.7601	2.93757e-64	7.07833e-63	135.478
HMGB2	1.63397	7.43343	19.7015	5.59239e-64	1.33837e-62	134.836
KNTC1	1.13992	4.52813	19.6494	9.9149e-64	2.36212e-62	134.265
GTPBP4	0.800473	7.10883	19.6356	1.15411e-63	2.73106e-62	134.113
COL4A1	1.94094	7.79309	19.633	1.1867e-63	2.80187e-62	134.086
ITGB3BP	1.2723	5.63912	19.6292	1.23743e-63	2.91515e-62	134.044
WHSC1	0.851541	5.47204	19.6263	1.27726e-63	3.00228e-62	134.012
NPC1	1.15333	6.3875	19.6203	1.36423e-63	3.19249e-62	133.947
LRRC59	0.950342	8.09187	19.6012	1.68325e-63	3.93031e-62	133.737
LAMC1	1.56955	7.56039	19.5946	1.80943e-63	4.20633e-62	133.665
TMEM147	0.815666	7.96737	19.5834	2.04701e-63	4.73774e-62	133.542
SPINK1	4.26882	7.41361	19.5613	2.60903e-63	5.99906e-62	133.3
CKAP4	1.27976	9.13666	19.5544	2.81511e-63	6.44484e-62	133.224
SAP130	0.754514	5.15909	19.5281	3.75827e-63	8.56691e-62	132.936
UBAP2L	1.03329	6.76694	19.5154	4.31846e-63	9.80151e-62	132.798
CDC23	0.898916	6.04109	19.5008	5.07117e-63	1.14852e-61	132.637
KIF2A	0.971525	4.20507	19.4949	5.40815e-63	1.22222e-61	132.573
MEA1	0.777102	8.67563	19.4934	5.50114e-63	1.24058e-61	132.556
DLG5	1.38805	5.88548	19.4927	5.54268e-63	1.24728e-61	132.549
CANT1	0.900611	6.58206	19.4873	5.88315e-63	1.32108e-61	132.489
CENPM	0.888977	4.29957	19.478	6.51347e-63	1.45642e-61	132.388
PRMT3	1.03592	5.00323	19.4652	7.4951e-63	1.67237e-61	132.248
SEC61G	0.844871	8.60825	19.4432	9.54537e-63	2.11199e-61	132.007
SMARCC1	0.926459	6.61189	19.4425	9.61797e-63	2.1236e-61	131.999
TMEM106C	1.06669	7.35362	19.4207	1.22153e-62	2.68026e-61	131.761
USP1	1.08295	7.32574	19.3751	2.01535e-62	4.40372e-61	131.261
PRCC	1.0536	6.00321	19.363	2.30204e-62	5.01978e-61	131.129
CCT2	0.967347	8.55353	19.2615	7.00192e-62	1.50506e-60	130.019
C5orf22	0.960289	6.65803	19.2353	9.33559e-62	2.0026e-60	129.732
ZNF143	0.870396	5.31516	19.2326	9.60994e-62	2.05727e-60	129.704
TMCO1	0.957005	9.25105	19.2155	1.16006e-61	2.47839e-60	129.516
POP4	0.755503	7.16227	19.1786	1.73783e-61	3.70526e-60	129.113
RPLP0	0.575711	11.9181	19.1601	2.12696e-61	4.52579e-60	128.911
PLXNC1	1.65271	4.82626	19.142	2.59413e-61	5.49768e-60	128.713
YWHAZ	1.00127	9.41602	19.1256	3.1063e-61	6.53066e-60	128.534
MPZL1	1.05145	6.29781	19.1185	3.35468e-61	7.03882e-60	128.457
CENPA	1.11566	4.19977	19.091	4.53474e-61	9.49596e-60	128.156
COX6B1	0.594159	10.4018	19.0687	5.78629e-61	1.20214e-59	127.913
CDC25C	0.747564	3.85734	19.0349	8.38076e-61	1.72755e-59	127.544
TPRKB	0.967441	6.54352	19.0219	9.66183e-61	1.98774e-59	127.402
LSM4	1.00449	7.40866	19.0183	1.00507e-60	2.06371e-59	127.363
CLIC1	1.15396	8.26067	18.9873	1.41106e-60	2.89172e-59	127.024
PSMD1	0.732189	8.6869	18.9715	1.67686e-60	3.41652e-59	126.852
TRIM37	1.00631	6.14974	18.9623	1.85526e-60	3.77272e-59	126.752
BLZF1	0.762916	4.28356	18.9598	1.90627e-60	3.86899e-59	126.724
MID1IP1	1.25003	6.1572	18.9395	2.381e-60	4.82324e-59	126.503
PABPC1	0.798171	11.458	18.8989	3.70986e-60	7.44369e-59	126.061
CDC73	0.711137	5.04068	18.8827	4.43156e-60	8.85809e-59	125.883
TFRC	1.40076	8.97523	18.8741	4.86531e-60	9.68839e-59	125.79
RAB11A	0.720495	9.13764	18.8678	5.21315e-60	1.03615e-58	125.721
HSPA14	0.97318	5.58756	18.8675	5.22953e-60	1.03745e-58	125.718
EIF4G2	0.608517	10.0163	18.848	6.47422e-60	1.28197e-58	125.505
PEG10	3.75409	6.79066	18.843	6.83913e-60	1.35169e-58	125.451
PPP4R1	0.864643	7.0048	18.8264	8.19585e-60	1.61379e-58	125.27
KIF2C	1.09982	4.42252	18.8199	8.80012e-60	1.72633e-58	125.199
UBE2N	0.606822	8.35031	18.8131	9.48146e-60	1.85654e-58	125.125
SLC1A4	1.1156	5.57067	18.7767	1.40999e-59	2.75575e-58	124.729
CDKN2C	1.48977	5.16616	18.7714	1.49463e-59	2.91577e-58	124.671
STIL	0.74862	3.86141	18.7449	1.99606e-59	3.87963e-58	124.383
IARS	0.916455	8.71146	18.7415	2.07097e-59	4.00765e-58	124.346
COX6C	0.648715	10.9223	18.7374	2.16732e-59	4.18169e-58	124.3
PAFAH1B3	0.984784	4.62607	18.7217	2.57082e-59	4.93316e-58	124.13
ZNF706	0.936939	8.89721	18.7103	2.91242e-59	5.56843e-58	124.006
RPL8	0.84956	11.2672	18.7017	3.19801e-59	6.09239e-58	123.913
AURKB	0.631744	4.04856	18.6851	3.83627e-59	7.28202e-58	123.731
MCM7	0.982384	6.18569	18.6678	4.63088e-59	8.77457e-58	123.543
RAB1A	0.631612	10.3675	18.645	5.93774e-59	1.12105e-57	123.296
TARBP1	1.10977	6.41914	18.6201	7.79845e-59	1.46973e-57	123.024
NOL11	0.716185	7.25245	18.5885	1.10077e-58	2.06718e-57	122.68
CTSA	1.05156	9.14314	18.5718	1.31937e-58	2.47328e-57	122.499
ORMDL2	0.918348	7.40146	18.5679	1.3774e-58	2.5775e-57	122.457
TRIP13	1.09916	4.33808	18.5216	2.28236e-58	4.24085e-57	121.953
SSBP1	0.798493	8.69255	18.5118	2.53811e-58	4.70777e-57	121.847
DRG1	0.571681	8.20738	18.476	3.74822e-58	6.94012e-57	121.458
DNAJB6	0.751346	6.49616	18.4698	4.01237e-58	7.41621e-57	121.391
PODXL	1.33726	5.44927	18.459	4.51348e-58	8.32785e-57	121.273
ZNF623	0.77716	4.02932	18.4435	5.3441e-58	9.84322e-57	121.105
SRP9	0.765269	10.8636	18.4246	6.56569e-58	1.20512e-56	120.899
USP3	0.766823	6.71342	18.3928	9.28187e-58	1.70071e-56	120.554
MRPS14	0.784946	7.15163	18.3925	9.30861e-58	1.70265e-56	120.551
LARP1	0.671157	9.41883	18.3734	1.14576e-57	2.08848e-56	120.344
TMPO	1.04321	6.54645	18.3641	1.26781e-57	2.30697e-56	120.243
HMGN1	0.908787	8.97041	18.3604	1.32043e-57	2.39859e-56	120.203
RPL7	0.603012	12.0555	18.3441	1.57676e-57	2.85931e-56	120.026
BUB3	0.832434	8.06631	18.3306	1.82692e-57	3.30159e-56	119.879
CSNK2B	0.648485	9.00419	18.3148	2.16843e-57	3.90539e-56	119.708
WDR12	0.912158	7.05349	18.3125	2.22411e-57	3.99885e-56	119.683
CLTA	0.63164	9.44871	18.3122	2.22988e-57	4.0024e-56	119.68
TXNL4A	0.81089	8.38477	18.2807	3.14141e-57	5.61939e-56	119.339
BPGM	0.749547	4.39828	18.2795	3.18459e-57	5.687e-56	119.325
CALU	0.827693	7.09302	18.2721	3.45031e-57	6.14074e-56	119.245
MKI67	1.22033	4.73989	18.2473	4.51867e-57	8.02862e-56	118.976
AZIN1	1.22753	8.10094	18.2419	4.78929e-57	8.48091e-56	118.918
KIF11	0.950894	3.7794	18.2075	6.96036e-57	1.22842e-55	118.546
LANCL1	0.972518	7.5197	18.1944	8.02793e-57	1.41211e-55	118.403
UFD1L	0.822451	7.96708	18.1728	1.01523e-56	1.77924e-55	118.169
KIAA0907	0.970141	7.98497	18.1727	1.01657e-56	1.77924e-55	118.168
RPS18	0.579593	12.1589	18.1663	1.08894e-56	1.89962e-55	118.099
RBBP7	0.682946	8.1188	18.1598	1.16842e-56	2.03154e-55	118.029
SRPK1	0.847459	7.3578	18.1391	1.46386e-56	2.53688e-55	117.804
YEATS2	0.77247	4.32167	18.136	1.51358e-56	2.61445e-55	117.771
ATIC	0.970496	7.73552	18.1007	2.22159e-56	3.80628e-55	117.388
VRK1	0.98583	5.08055	18.0892	2.51688e-56	4.30521e-55	117.264
KIN	0.832589	4.68963	18.0779	2.84494e-56	4.85065e-55	117.142
MFSD5	0.838314	4.90749	18.066	3.23505e-56	5.5069e-55	117.014
TRIP4	0.771519	5.61635	18.0444	4.09097e-56	6.91924e-55	116.78
UCHL5	1.16299	6.09487	18.0067	6.15552e-56	1.02956e-54	116.372
TKT	1.50718	7.92474	18.0023	6.45784e-56	1.07842e-54	116.325
COL15A1	1.71361	4.81518	17.9951	6.98221e-56	1.16414e-54	116.247
KLHL7	0.799759	3.94652	17.9935	7.10332e-56	1.18247e-54	116.23
HEATR2	0.837262	6.11277	17.9756	8.6266e-56	1.43153e-54	116.036
TOPBP1	1.06225	6.38592	17.9503	1.13472e-55	1.88004e-54	115.763
EIF2S2	0.910617	8.69637	17.9366	1.31614e-55	2.17039e-54	115.615
UPF3B	0.92715	5.38936	17.9287	1.434e-55	2.35372e-54	115.529
TSNAX	0.822175	7.63571	17.9183	1.60533e-55	2.63085e-54	115.417
YWHAB	0.579424	10.2932	17.8969	2.02278e-55	3.30471e-54	115.186
FBL	0.950328	8.1315	17.8808	2.40998e-55	3.9312e-54	115.012
POLR2G	0.68178	7.12368	17.8721	2.64684e-55	4.29766e-54	114.918
DENR	0.801225	7.75994	17.8676	2.78e-55	4.50693e-54	114.869
ZFR	0.527302	8.29312	17.85	3.36347e-55	5.44449e-54	114.679
DNMT1	1.03445	5.63944	17.8416	3.68197e-55	5.94182e-54	114.589
CDC7	1.0999	4.29849	17.8363	3.89904e-55	6.28251e-54	114.532
ESM1	0.839333	3.7597	17.8248	4.41657e-55	7.09475e-54	114.408
SLC26A2	0.813802	4.30001	17.8228	4.51373e-55	7.2398e-54	114.386
UQCRB	0.566528	10.5771	17.8066	5.37757e-55	8.61227e-54	114.212
RFC1	0.860366	6.37948	17.8055	5.4429e-55	8.7037e-54	114.2
RFXANK	0.850333	5.13896	17.8004	5.75284e-55	9.18539e-54	114.144
CNOT6	0.730291	4.67378	17.7893	6.48385e-55	1.03369e-53	114.025
ZWILCH	0.745454	4.27387	17.7784	7.29444e-55	1.16117e-53	113.908
ANXA2P2	1.26224	7.82562	17.747	1.02429e-54	1.62562e-53	113.569
SUZ12	0.888183	7.27474	17.7361	1.15312e-54	1.82733e-53	113.451
KIAA0196	1.07456	5.93692	17.7341	1.1781e-54	1.86411e-53	113.43
SHFM1	0.515852	9.24843	17.7297	1.23498e-54	1.95119e-53	113.383
DARS2	0.808341	4.75345	17.72	1.37245e-54	2.16515e-53	113.278
ELAVL1	0.666809	8.29364	17.7072	1.57618e-54	2.47545e-53	113.14
PRKCI	0.902576	5.48238	17.7008	1.68878e-54	2.64442e-53	113.071
DNM1L	0.859664	5.07442	17.6842	2.01984e-54	3.15814e-53	112.892
PIK3CB	0.750395	6.51048	17.6814	2.08236e-54	3.25107e-53	112.862
GOLT1B	1.13311	5.56929	17.6797	2.12176e-54	3.30769e-53	112.843
OIP5	0.851945	4.0893	17.6749	2.23385e-54	3.47217e-53	112.792
TBC1D16	0.97155	5.30684	17.6621	2.56583e-54	3.98232e-53	112.654
SRP19	0.680419	8.58219	17.661	2.59642e-54	4.02388e-53	112.642
CEP350	0.78304	6.77486	17.6457	3.06175e-54	4.73114e-53	112.478
SETDB1	0.797222	5.50499	17.6227	3.92288e-54	6.05294e-53	112.231
RCN2	1.01795	7.08307	17.6049	4.75363e-54	7.30273e-53	112.039
CCT8	0.697417	9.68351	17.6024	4.88848e-54	7.49898e-53	112.011
PFDN2	0.710705	7.63305	17.598	5.12185e-54	7.8342e-53	111.965
PDCD5	0.788254	5.83124	17.5705	6.89187e-54	1.05111e-52	111.669
AKR1B10	3.64746	7.90416	17.5699	6.9376e-54	1.05656e-52	111.662
E2F8	0.711898	3.92155	17.5527	8.35018e-54	1.26439e-52	111.478
C7orf49	0.771595	4.77953	17.5476	8.8261e-54	1.33454e-52	111.422
FOXK2	0.852094	5.36344	17.5336	1.02681e-53	1.55035e-52	111.271
TIPIN	0.752557	3.98001	17.5138	1.27078e-53	1.91324e-52	111.059
ATR	0.849169	6.82786	17.5103	1.31977e-53	1.98417e-52	111.021
ATF2	0.647812	5.87103	17.504	1.41164e-53	2.11626e-52	110.954
RMI1	0.852077	5.80394	17.5027	1.43207e-53	2.14384e-52	110.94
FNBP1L	0.912475	5.43748	17.4968	1.52617e-53	2.28148e-52	110.876
CHD1L	0.920814	8.32242	17.4961	1.53731e-53	2.29487e-52	110.869
NXT1	0.84273	5.11341	17.4755	1.91907e-53	2.85668e-52	110.648
FLAD1	0.851067	5.84592	17.4598	2.27274e-53	3.36889e-52	110.479
TIMELESS	0.776524	4.87449	17.4557	2.37606e-53	3.51711e-52	110.435
ITGB1BP1	0.905562	6.49618	17.444	2.69716e-53	3.98681e-52	110.309
BCOR	0.685387	4.1289	17.4103	3.87467e-53	5.71136e-52	109.948
ARPC3	0.778976	8.78449	17.3874	4.95707e-53	7.28648e-52	109.702
COPS6	0.746454	7.17532	17.3784	5.46098e-53	8.00489e-52	109.606
ACTR3	0.708298	9.59758	17.3763	5.58775e-53	8.16802e-52	109.583
SLC25A3	0.556772	10.7843	17.3566	6.90455e-53	1.00789e-51	109.372
PDSS1	0.826327	4.91136	17.3558	6.96989e-53	1.01603e-51	109.362
PSMB3	0.577031	9.20114	17.3297	9.22159e-53	1.34241e-51	109.083
EED	0.743566	6.16915	17.315	1.08063e-52	1.56878e-51	108.925
GORASP2	0.796534	8.32179	17.3122	1.11397e-52	1.61494e-51	108.895
MSH6	0.831055	7.43952	17.3076	1.1701e-52	1.69399e-51	108.846
RPS27	0.509489	12.322	17.3022	1.23996e-52	1.79268e-51	108.788
RRS1	1.08073	5.91826	17.2945	1.34685e-52	1.94189e-51	108.706
MRPL13	1.10504	7.04472	17.2901	1.41194e-52	2.03019e-51	108.659
C17orf75	0.70389	4.16093	17.2867	1.4655e-52	2.10433e-51	108.622
CDC6	0.927501	4.11245	17.284	1.5072e-52	2.16128e-51	108.594
CDCA3	0.700579	4.07971	17.276	1.64343e-52	2.35342e-51	108.507
CTNNA1	0.697287	8.82994	17.2745	1.66983e-52	2.388e-51	108.491
VARS	0.811513	4.89349	17.2645	1.85859e-52	2.65433e-51	108.385
CDC123	0.895959	6.90463	17.2551	2.0563e-52	2.92482e-51	108.284
YWHAH	1.01991	6.21601	17.2313	2.65786e-52	3.76524e-51	108.028
C8orf33	1.03594	5.48285	17.2297	2.70342e-52	3.82466e-51	108.011
NEK7	0.8764	7.51983	17.2279	2.75608e-52	3.89393e-51	107.992
POGK	1.03687	6.73885	17.2128	3.24019e-52	4.57179e-51	107.831
TXN	0.839702	10.1545	17.2028	3.60831e-52	5.08439e-51	107.723
GGPS1	0.782067	6.71305	17.1893	4.17023e-52	5.85274e-51	107.579
RBM3	1.03962	7.11169	17.1835	4.4404e-52	6.20715e-51	107.517
TGS1	0.730883	4.1142	17.1703	5.11306e-52	7.13799e-51	107.376
RAD51C	0.817388	5.05676	17.1657	5.37378e-52	7.48217e-51	107.326
HMGN4	0.837851	7.05477	17.159	5.77143e-52	8.02525e-51	107.255
ARMC1	1.08204	6.00678	17.1563	5.94098e-52	8.25014e-51	107.226
HELLS	1.03618	4.31716	17.144	6.77768e-52	9.38735e-51	107.095
PSMD2	0.837921	7.43964	17.1273	8.10962e-52	1.12027e-50	106.916
PDIA6	0.73825	9.76897	17.1195	8.81959e-52	1.21517e-50	106.833
SNX27	0.766563	6.24519	17.0923	1.18029e-51	1.62197e-50	106.542
TUBB	0.900254	9.62947	17.0879	1.23782e-51	1.69882e-50	106.495
CDK7	0.992501	5.46561	17.0574	1.71566e-51	2.34245e-50	106.169
PTK2	0.847182	7.85563	17.0545	1.77085e-51	2.41467e-50	106.138
NUP62	0.753401	6.50281	17.054	1.78012e-51	2.42417e-50	106.133
HSP90AA1	0.582528	11.2242	17.0361	2.15588e-51	2.93211e-50	105.942
FANCG	0.818297	4.57177	17.0359	2.16103e-51	2.93533e-50	105.939
E2F3	1.01378	5.30177	17.0306	2.28578e-51	3.10079e-50	105.883
DNAJC13	0.600452	5.5529	17.0293	2.31993e-51	3.14308e-50	105.869
SEPHS1	0.806727	5.87349	17.0284	2.3403e-51	3.16661e-50	105.86
BANF1	0.626238	8.75192	17.0208	2.5388e-51	3.43079e-50	105.779
MARK4	0.885649	6.3038	17.0137	2.74068e-51	3.69415e-50	105.703
E2F6	0.717976	4.53232	17.0061	2.97137e-51	3.99488e-50	105.622
WSB2	0.846526	8.05143	17.0044	3.02847e-51	4.06131e-50	105.603
TUBB3	0.880905	7.868	16.9999	3.17538e-51	4.24753e-50	105.556
TOMM20	0.959212	9.41088	16.9943	3.37167e-51	4.50438e-50	105.496
TSN	0.658431	7.41945	16.9924	3.44054e-51	4.59058e-50	105.476
ADNP	1.11058	6.81401	16.9673	4.50409e-51	6.00204e-50	105.207
SYPL1	0.743801	7.51459	16.9592	4.91084e-51	6.53581e-50	105.121
NCOA6	0.568368	7.64525	16.9307	6.66472e-51	8.83661e-50	104.817
CUTA	0.618897	9.15255	16.9182	7.61668e-51	1.00861e-49	104.684
MAPKAPK5	0.646612	4.80661	16.8963	9.62662e-51	1.27158e-49	104.45
HAT1	1.04253	6.57909	16.8818	1.12393e-50	1.48089e-49	104.296
SHC1	0.890547	9.26318	16.8701	1.27365e-50	1.67399e-49	104.171
JTB	0.557888	9.98802	16.8559	1.48231e-50	1.9434e-49	104.02
NUP85	0.755531	6.30216	16.8427	1.7068e-50	2.23216e-49	103.88
CHCHD2	0.533686	10.1962	16.8348	1.85607e-50	2.42438e-49	103.796
EFNA4	0.538092	4.02763	16.8329	1.89452e-50	2.47154e-49	103.776
TMEM38B	1.03161	5.45239	16.8095	2.43145e-50	3.16809e-49	103.527
SORT1	0.861542	4.25148	16.8082	2.46552e-50	3.20852e-49	103.513
EIF4A3	0.726937	7.98487	16.7977	2.75719e-50	3.58367e-49	103.402
PDCD2	1.01731	5.15499	16.7924	2.91857e-50	3.78875e-49	103.345
FAM50A	0.900235	6.92497	16.7753	3.5051e-50	4.52789e-49	103.163
RPP30	0.680025	6.13565	16.7707	3.68068e-50	4.74889e-49	103.114
PRPF4B	0.881883	6.67733	16.7553	4.33479e-50	5.586e-49	102.951
NCKAP1	0.658974	8.31532	16.7488	4.6462e-50	5.98e-49	102.882
CCDC86	0.732446	5.40259	16.748	4.68987e-50	6.02886e-49	102.872
DDX10	0.679633	5.8496	16.7478	4.69714e-50	6.03086e-49	102.871
PPP1CC	0.733471	9.03007	16.7352	5.37466e-50	6.87566e-49	102.737
ABCC10	0.827354	4.95398	16.7288	5.75253e-50	7.35015e-49	102.669
MRPL42	1.01748	6.04973	16.722	6.18264e-50	7.88063e-49	102.597
B4GALT3	0.840064	5.87982	16.7165	6.55707e-50	8.34781e-49	102.538
RNF187	0.925229	7.62024	16.7138	6.74862e-50	8.58132e-49	102.51
PPOX	0.754687	5.87625	16.6901	8.69124e-50	1.10382e-48	102.258
ADAR	0.680552	10.0037	16.6816	9.51331e-50	1.20677e-48	102.167
GTPBP2	0.727115	4.7678	16.6655	1.12946e-49	1.43101e-48	101.996
GYG1	1.13769	7.10563	16.6567	1.2398e-49	1.56518e-48	101.904
MRPS17	0.948307	6.54419	16.6537	1.28081e-49	1.61502e-48	101.871
TRAM1	0.695132	10.3136	16.6521	1.30308e-49	1.63918e-48	101.854
CKLF	1.17631	5.47549	16.6449	1.40606e-49	1.76452e-48	101.778
MOSPD1	1.1592	5.52642	16.6363	1.54178e-49	1.92795e-48	101.686
CEP55	0.831938	3.75757	16.6356	1.55356e-49	1.94039e-48	101.679
DR1	0.918949	6.47996	16.6231	1.77399e-49	2.21047e-48	101.546
GM2A	0.984664	6.65244	16.6208	1.81814e-49	2.26281e-48	101.522
IGF2BP3	1.90972	4.44253	16.5839	2.69169e-49	3.34213e-48	101.131
TAF2	0.817887	7.0085	16.5598	3.47864e-49	4.30405e-48	100.875
ARL8B	0.557354	8.5795	16.5535	3.71765e-49	4.59439e-48	100.809
MFAP1	0.749118	6.48161	16.5516	3.79553e-49	4.68514e-48	100.789
CPD	1.14215	7.99286	16.5443	4.10056e-49	5.05577e-48	100.712
TEX10	0.699245	4.55973	16.5361	4.476e-49	5.51222e-48	100.624
RNF8	0.817781	5.35614	16.5321	4.67042e-49	5.73826e-48	100.582
RPP40	0.846654	5.96525	16.5147	5.6183e-49	6.87884e-48	100.398
ATP6V1E1	0.691181	8.2139	16.5145	5.63171e-49	6.88726e-48	100.395
STX6	0.808557	5.19917	16.5019	6.43862e-49	7.85586e-48	100.262
NIPA2	0.676192	7.90761	16.4946	6.95462e-49	8.47565e-48	100.185
CLGN	1.60524	4.63278	16.4758	8.49453e-49	1.03285e-47	99.9857
SMG5	0.77225	5.57871	16.4643	9.59422e-49	1.16388e-47	99.8644
USP14	0.736517	8.09731	16.4419	1.2166e-48	1.46743e-47	99.6278
AP3M2	0.645801	4.45907	16.4198	1.53897e-48	1.85414e-47	99.3935
DCK	0.898395	5.1489	16.41	1.70802e-48	2.05546e-47	99.2897
TRRAP	0.726865	5.32629	16.4055	1.79072e-48	2.15009e-47	99.2426
TPD52L2	0.771971	6.0484	16.3982	1.93572e-48	2.31891e-47	99.165
PDCD10	0.747355	7.74805	16.3971	1.95644e-48	2.34108e-47	99.1544
BARD1	0.91959	4.6616	16.3818	2.30272e-48	2.7492e-47	98.992
FIBP	0.794198	6.51559	16.3677	2.67427e-48	3.18559e-47	98.8429
NDUFA1	0.567213	10.301	16.3387	3.63601e-48	4.32145e-47	98.5368
NUPL2	0.677422	4.72781	16.3237	4.26249e-48	5.05464e-47	98.3784
NARF	0.854609	6.21858	16.3073	5.06974e-48	5.99844e-47	98.2056
TIMM9	0.678869	5.15337	16.2929	5.90154e-48	6.96699e-47	98.0542
SLC35A2	0.807313	6.15224	16.2708	7.45848e-48	8.79518e-47	97.8209
PSME3	0.664013	6.21456	16.256	8.72026e-48	1.02716e-46	97.6652
ARPC5	0.850367	8.4573	16.2416	1.01639e-47	1.19587e-46	97.5125
TROAP	0.580259	4.34413	16.2254	1.20588e-47	1.41567e-46	97.3422
STT3A	0.772307	6.9498	16.222	1.25043e-47	1.46633e-46	97.306
DEK	0.903362	8.12836	16.2151	1.34449e-47	1.57489e-46	97.2338
ANKRD27	0.87996	5.79464	16.1977	1.61565e-47	1.89042e-46	97.0507
USP39	0.615817	5.45576	16.1969	1.62991e-47	1.90499e-46	97.0419
YEATS4	0.591978	4.11699	16.17	2.16515e-47	2.52497e-46	96.759
NDRG3	0.684069	6.62694	16.1673	2.22778e-47	2.59514e-46	96.7306
TBCB	0.76513	7.07279	16.1637	2.31512e-47	2.69391e-46	96.6923
ATP6V1C1	1.17788	6.11537	16.1559	2.51359e-47	2.91842e-46	96.6103
LASP1	0.684541	9.05053	16.1461	2.78687e-47	3.22507e-46	96.5075
NME7	0.879986	4.99718	16.1438	2.85466e-47	3.2999e-46	96.4835
CD2AP	0.802994	7.42817	16.1356	3.11325e-47	3.59489e-46	96.3971
HSF2	0.591531	4.19104	16.1355	3.11707e-47	3.59536e-46	96.3959
DNAJC6	1.12422	3.95348	16.1322	3.22713e-47	3.71756e-46	96.3613
EHMT2	0.702433	6.20927	16.1321	3.23006e-47	3.71756e-46	96.3604
HEXB	0.746297	9.36367	16.1203	3.66065e-47	4.1994e-46	96.2357
C11orf73	0.682466	4.24997	16.0924	4.91233e-47	5.62308e-46	95.9427
LAGE3	0.924967	6.01981	16.085	5.31191e-47	6.06731e-46	95.8648
TMED9	0.770451	9.27568	16.082	5.48078e-47	6.25342e-46	95.8336
RPL39L	0.890762	4.17019	16.0747	5.91909e-47	6.73895e-46	95.757
WDR26	0.758586	7.96666	16.0719	6.09895e-47	6.93624e-46	95.7271
RBX1	0.568102	7.81034	16.0343	9.05633e-47	1.02885e-45	95.3332
TP53I3	1.35683	5.41316	16.0286	9.62172e-47	1.09191e-45	95.2729
R3HDM1	0.699906	6.22216	16.0277	9.71275e-47	1.10106e-45	95.2635
SPAG5	0.905614	5.9628	15.9967	1.34587e-46	1.51593e-45	94.9385
UXS1	0.910178	6.14006	15.9955	1.36354e-46	1.5342e-45	94.9255
SQSTM1	0.971718	9.72253	15.9947	1.37446e-46	1.54484e-45	94.9176
CDKN2A	1.19699	4.66968	15.9893	1.45535e-46	1.63229e-45	94.8606
MGAT4A	0.576912	3.97675	15.9776	1.64514e-46	1.84123e-45	94.7385
UTP6	0.594684	7.32234	15.9609	1.9611e-46	2.1902e-45	94.5634
FAM20B	0.722982	5.84835	15.9429	2.37004e-46	2.64133e-45	94.3747
ALDOA	1.04711	9.23334	15.9194	3.03532e-46	3.36499e-45	94.1282
ELOVL5	0.887156	8.89352	15.9184	3.06935e-46	3.39915e-45	94.1171
COPA	0.743116	8.38504	15.909	3.38658e-46	3.73869e-45	94.0191
ARHGEF11	0.643978	4.69746	15.904	3.56881e-46	3.93576e-45	93.9669
RUVBL2	0.671459	7.05854	15.8985	3.78294e-46	4.16756e-45	93.9089
ATP2A2	0.759083	9.15172	15.8921	4.04424e-46	4.45078e-45	93.8423
CLN3	0.875164	6.17953	15.8914	4.07629e-46	4.48137e-45	93.8345
RPL15	0.516267	10.8418	15.8729	4.94835e-46	5.42878e-45	93.6413
KIF23	0.694636	3.74257	15.8685	5.18324e-46	5.68057e-45	93.5951
RAC1	0.52829	10.0453	15.8392	7.05032e-46	7.7028e-45	93.2886
OSBPL3	0.826043	4.53268	15.8072	9.85637e-46	1.07241e-44	92.9548
PAXIP1	0.795663	5.31407	15.7988	1.07714e-45	1.16956e-44	92.8664
SYNJ2	1.04519	5.26378	15.7958	1.11085e-45	1.20493e-44	92.8357
SWAP70	0.940496	5.12858	15.7942	1.13036e-45	1.22483e-44	92.8183
RFC2	0.650245	4.80291	15.7823	1.28016e-45	1.3843e-44	92.6944
HAX1	0.668353	8.28256	15.7779	1.34028e-45	1.44635e-44	92.6486
ZNF318	0.728642	5.05106	15.7664	1.51223e-45	1.62527e-44	92.5284
SERPINB1	1.17086	5.93238	15.7579	1.65364e-45	1.77004e-44	92.4393
MTX1	0.661583	6.7402	15.7552	1.7015e-45	1.81941e-44	92.4109
SP3	0.702892	7.98037	15.7514	1.76921e-45	1.8899e-44	92.372
CREB3L2	0.731847	7.52889	15.7275	2.27306e-45	2.42021e-44	92.1224
MPP6	0.718902	4.36805	15.7274	2.27482e-45	2.42021e-44	92.1216
PSMB5	0.592445	7.66067	15.7083	2.77958e-45	2.94831e-44	91.922
DAD1	0.660118	8.78973	15.7009	3.00463e-45	3.18382e-44	91.8444
SDF2L1	0.936463	6.97023	15.6879	3.44201e-45	3.64363e-44	91.709
SCRIB	0.994194	6.0195	15.6875	3.45452e-45	3.65321e-44	91.7054
CHCHD3	0.694029	6.49985	15.676	3.8958e-45	4.11213e-44	91.5857
POLD1	0.627635	4.3775	15.676	3.89628e-45	4.11213e-44	91.5855
CHEK1	0.542302	3.54103	15.6714	4.09012e-45	4.3124e-44	91.5372
CCDC93	0.587242	5.45785	15.6532	4.94946e-45	5.21323e-44	91.3472
SAP30L	0.602505	5.39566	15.6436	5.46882e-45	5.7488e-44	91.2478
ATP6AP1	0.773564	7.92167	15.6414	5.59499e-45	5.87558e-44	91.2251
RALA	0.92998	5.66435	15.6412	5.60729e-45	5.88264e-44	91.2229
GEMIN6	0.5099	5.63691	15.6349	5.99277e-45	6.27458e-44	91.1566
MRPS16	0.755998	6.94925	15.6312	6.22441e-45	6.51065e-44	91.1189
BTG3	1.11645	5.84595	15.6306	6.26218e-45	6.54366e-44	91.1128
BUB1	0.873564	3.8176	15.6206	6.95383e-45	7.25922e-44	91.0085
VAPA	0.519963	9.90804	15.6168	7.2385e-45	7.54147e-44	90.9685
PABPC3	0.717936	10.8718	15.615	7.37644e-45	7.6776e-44	90.9497
TTC27	0.634402	4.77638	15.6022	8.42899e-45	8.73866e-44	90.8168
LSM8	0.71283	6.26366	15.6003	8.59626e-45	8.90333e-44	90.7973
ASF1B	0.563954	4.16424	15.5848	1.01063e-44	1.04468e-43	90.636
DONSON	0.856617	5.33982	15.5562	1.36241e-44	1.40694e-43	90.3385
CDC27	0.702796	5.54969	15.54	1.61372e-44	1.6632e-43	90.1699
C6orf48	0.965831	7.68962	15.5373	1.65989e-44	1.70912e-43	90.1418
VPS13B	0.822556	5.89045	15.5294	1.80192e-44	1.84995e-43	90.06
C11orf57	0.586342	4.63734	15.5232	1.92175e-44	1.97106e-43	89.9959
ADAM10	0.629862	4.66877	15.4867	2.81161e-44	2.87536e-43	89.6168
PPP2R5A	0.820527	8.20053	15.4577	3.8057e-44	3.87323e-43	89.3153
DYNC1H1	0.658644	7.32438	15.457	3.83343e-44	3.89769e-43	89.308
ADAM9	1.37995	6.4292	15.4538	3.96402e-44	4.02272e-43	89.2747
S100A10	1.20046	9.93049	15.437	4.72188e-44	4.7872e-43	89.1004
HGS	0.757629	7.15255	15.4358	4.77891e-44	4.84037e-43	89.0884
UBE2A	0.702333	7.96701	15.4271	5.2338e-44	5.29602e-43	88.9979
POLA1	0.592411	4.6305	15.4257	5.30948e-44	5.36745e-43	88.9836
CS	0.696009	8.74532	15.4228	5.47157e-44	5.52603e-43	88.9536
ARID4B	0.781361	7.14451	15.4083	6.35914e-44	6.40404e-43	88.8039
DSN1	0.632758	4.45382	15.3954	7.27355e-44	7.31792e-43	88.67
BCAP31	0.714037	8.41602	15.3932	7.44541e-44	7.4837e-43	88.6468
COIL	0.672487	5.91592	15.3893	7.75232e-44	7.78478e-43	88.6065
TTF2	0.537176	4.03176	15.3702	9.45134e-44	9.44597e-43	88.4092
GLRX2	0.734798	7.1655	15.3682	9.65617e-44	9.63244e-43	88.3878
TCERG1	0.695897	7.22841	15.3672	9.75373e-44	9.72057e-43	88.3778
PSMA1	0.530935	9.24962	15.3608	1.04205e-43	1.03753e-42	88.3119
SPCS2	0.684185	9.62863	15.335	1.3632e-43	1.356e-42	88.0443
NCL	0.624686	9.38899	15.3223	1.55476e-43	1.54509e-42	87.9134
ADSS	0.883856	5.99497	15.3108	1.75235e-43	1.73656e-42	87.7942
GNPDA1	0.87206	5.62173	15.307	1.82284e-43	1.80407e-42	87.7549
CETN2	0.799183	7.46412	15.3069	1.8239e-43	1.80407e-42	87.7544
NF2	0.622814	5.34723	15.2932	2.10367e-43	2.07886e-42	87.6122
SMC3	0.873924	6.61629	15.2914	2.14389e-43	2.11661e-42	87.5934
BUD31	0.66129	7.54882	15.2773	2.47988e-43	2.44148e-42	87.4483
NEK4	0.869359	6.13794	15.2669	2.76419e-43	2.71885e-42	87.3402
RPIA	0.661808	5.53849	15.2659	2.79247e-43	2.74411e-42	87.3301
CAPG	1.09657	4.19179	15.2645	2.83197e-43	2.78033e-42	87.3161
CHD7	0.956764	5.45444	15.2591	2.99507e-43	2.93773e-42	87.2603
IFT52	0.668498	5.53109	15.2399	3.65425e-43	3.57764e-42	87.0622
STK24	0.837776	9.14123	15.2164	4.664e-43	4.55355e-42	86.8192
KHDRBS1	0.556594	8.37383	15.2098	4.9908e-43	4.8681e-42	86.7518
UBE2Z	0.688148	6.30922	15.2088	5.04506e-43	4.91649e-42	86.741
GPKOW	0.586736	5.66777	15.2055	5.21907e-43	5.07668e-42	86.7072
FBXO5	0.743701	3.64365	15.1973	5.68187e-43	5.52177e-42	86.6226
NIF3L1	0.577013	6.71712	15.1878	6.26938e-43	6.08153e-42	86.5246
PLEKHF2	0.975476	5.88673	15.1856	6.41783e-43	6.21982e-42	86.5013
CDC25A	0.663037	4.31863	15.178	6.94155e-43	6.72121e-42	86.4232
RBCK1	0.895905	7.56774	15.1764	7.05549e-43	6.82526e-42	86.4069
FAM49B	0.793134	6.47833	15.1747	7.18036e-43	6.9397e-42	86.3895
ARPC1A	0.794199	7.99381	15.1589	8.45629e-43	8.15048e-42	86.2266
MYO5C	0.896577	6.54726	15.1439	9.87531e-43	9.50082e-42	86.0721
HMGA1	0.966777	5.46837	15.1405	1.0229e-42	9.83211e-42	86.037
RALY	0.603547	5.95064	15.1237	1.21709e-42	1.16774e-41	85.8639
ERH	0.512507	9.59864	15.1208	1.25412e-42	1.20218e-41	85.8341
MAPK6	0.684971	8.9899	15.1124	1.36753e-42	1.30971e-41	85.7478
MTCH1	0.5355	9.87908	15.1039	1.49248e-42	1.42807e-41	85.6608
SNRPF	0.61672	8.04853	15.1038	1.49468e-42	1.42889e-41	85.6593
DUS4L	0.635978	4.96109	15.0943	1.64864e-42	1.57179e-41	85.5617
GTF3C3	0.662779	5.29765	15.0889	1.74286e-42	1.65862e-41	85.5063
PIGT	0.651654	6.61928	15.0728	2.058e-42	1.9515e-41	85.3408
NHP2L1	0.707558	8.2573	15.0624	2.29294e-42	2.17233e-41	85.2331
SSRP1	0.601704	6.74909	15.0617	2.30801e-42	2.18464e-41	85.2266
SRM	0.826086	6.34664	15.0536	2.51019e-42	2.37176e-41	85.143
BZW2	0.835509	7.49109	15.012	3.85607e-42	3.63365e-41	84.7154
C14orf166	0.530444	8.52509	15.0051	4.13817e-42	3.88907e-41	84.6451
IPO9	0.682708	7.63098	14.9972	4.49053e-42	4.21271e-41	84.5637
IGSF3	1.01334	5.30011	14.9846	5.11304e-42	4.7882e-41	84.4344
ACACA	0.916539	7.17961	14.979	5.41741e-42	5.06874e-41	84.3769
C1orf109	0.522981	4.04048	14.9787	5.43143e-42	5.07735e-41	84.3743
ENSA	0.639211	8.9142	14.9665	6.15777e-42	5.75124e-41	84.2493
GLA	0.811401	6.51637	14.9642	6.30512e-42	5.88366e-41	84.2257
IDI1	0.979852	8.86542	14.9559	6.8687e-42	6.39826e-41	84.1405
ZFP64	0.72893	5.7738	14.9499	7.31018e-42	6.8035e-41	84.0784
PRUNE	0.847565	6.36219	14.9419	7.93678e-42	7.38016e-41	83.9966
LRRC42	0.654088	5.29584	14.9381	8.25057e-42	7.66519e-41	83.9579
CRNKL1	0.808686	5.24966	14.9239	9.54749e-42	8.8545e-41	83.8125
EIF2S1	0.604239	7.7376	14.9175	1.02006e-41	9.45186e-41	83.7467
NARS	0.677103	9.49137	14.9046	1.16416e-41	1.07683e-40	83.6151
LOXL2	0.911867	4.8468	14.8836	1.44548e-41	1.33353e-40	83.3995
NPC2	0.872175	8.65308	14.8459	2.12789e-41	1.94946e-40	83.0145
HDAC2	0.721448	7.69629	14.8379	2.31112e-41	2.11549e-40	82.9322
PON2	0.663592	10.7249	14.8276	2.56912e-41	2.34554e-40	82.8268
AP3B1	0.728463	5.66354	14.8102	3.07006e-41	2.80047e-40	82.6494
ZMPSTE24	0.592862	7.70929	14.8031	3.3029e-41	3.01026e-40	82.5766
STK17A	1.0193	4.96234	14.7997	3.41894e-41	3.11333e-40	82.5423
CSNK2A1	0.715421	6.19206	14.7767	4.32637e-41	3.92948e-40	82.3078
TSG101	0.603195	8.30511	14.7725	4.5176e-41	4.09963e-40	82.2648
TRIM28	0.758155	7.78847	14.7652	4.87167e-41	4.41715e-40	82.1896
IER5	0.880981	5.9253	14.7627	4.9964e-41	4.52635e-40	82.1645
THOC7	0.584915	7.41656	14.7573	5.27806e-41	4.77332e-40	82.1099
SLC36A1	0.636864	4.71705	14.7482	5.7938e-41	5.21739e-40	82.017
HSPH1	0.886251	7.75956	14.7357	6.58656e-41	5.92117e-40	81.8893
DYNC1LI1	0.656694	4.92755	14.7298	7.00058e-41	6.27732e-40	81.8286
TK1	0.73361	4.6292	14.726	7.27904e-41	6.52148e-40	81.7898
WFS1	0.7801	5.47953	14.7131	8.2984e-41	7.41586e-40	81.6593
COPS5	0.710266	7.65334	14.6959	9.90381e-41	8.82811e-40	81.4832
TPR	0.615659	4.44365	14.6878	1.07562e-40	9.57174e-40	81.401
HEY1	1.17375	5.52295	14.6385	1.77939e-40	1.57284e-39	80.8998
SMARCA4	0.784274	6.51635	14.6242	2.05952e-40	1.81589e-39	80.7542
RBBP8	0.940653	5.66209	14.5803	3.22491e-40	2.83395e-39	80.3077
PARP12	0.899062	6.75378	14.5775	3.31816e-40	2.91347e-39	80.2793
DRAP1	0.530654	5.89355	14.5577	4.05901e-40	3.55804e-39	80.0787
IGF2BP2	1.61694	6.2219	14.5539	4.22089e-40	3.69687e-39	80.0397
IPO7	0.675218	8.01063	14.5385	4.93745e-40	4.3173e-39	79.8836
NT5DC2	1.09669	4.25502	14.5263	5.58704e-40	4.88126e-39	79.7605
ARPC2	0.643404	9.0785	14.4931	7.83761e-40	6.82493e-39	79.4235
BTBD3	0.955087	5.95656	14.488	8.25572e-40	7.17717e-39	79.3718
PKN1	0.59611	4.40723	14.4719	9.7183e-40	8.42785e-39	79.2094
ZNF468	0.954332	4.0889	14.4685	1.00676e-39	8.71646e-39	79.1743
HMGN2	0.577458	10.4034	14.4663	1.02884e-39	8.90031e-39	79.1527
COG5	0.912152	6.02609	14.4619	1.07571e-39	9.29055e-39	79.1083
ASF1A	0.919203	5.16412	14.4331	1.44191e-39	1.23522e-38	78.8166
TULP4	0.607595	6.01702	14.4303	1.48344e-39	1.26976e-38	78.7883
EXOC2	0.535766	4.12851	14.4182	1.67803e-39	1.43168e-38	78.6656
VPS26A	0.603902	7.98899	14.4154	1.72544e-39	1.46976e-38	78.6379
RNF34	0.661809	6.44201	14.4086	1.84939e-39	1.57407e-38	78.5688
TMED3	1.15298	4.96547	14.392	2.18867e-39	1.85984e-38	78.4011
RUSC1	0.784599	6.24385	14.3865	2.31365e-39	1.96446e-38	78.3458
PDGFA	1.22959	4.58438	14.3851	2.34647e-39	1.99072e-38	78.3318
EIF2B2	0.563743	5.94714	14.383	2.39832e-39	2.03145e-38	78.3101
VPS54	0.692989	6.00341	14.3783	2.51415e-39	2.12713e-38	78.2631
MPV17	0.724355	5.42782	14.3783	2.51531e-39	2.12713e-38	78.2627
COPS8	0.619757	7.27233	14.3759	2.57673e-39	2.17733e-38	78.2386
BAG2	1.15722	5.13798	14.3678	2.79643e-39	2.35919e-38	78.1572
LPL	0.610956	3.75503	14.367	2.82141e-39	2.37836e-38	78.1483
IARS2	0.689974	8.81069	14.3646	2.89022e-39	2.43443e-38	78.1243
CCT7	0.564258	7.52492	14.3641	2.90326e-39	2.44346e-38	78.1199
HSPA5	0.669545	10.9006	14.3582	3.08363e-39	2.5932e-38	78.0598
RECQL	0.744045	6.12449	14.353	3.25162e-39	2.73229e-38	78.007
PPARG	0.912722	4.65163	14.3478	3.42653e-39	2.87698e-38	77.9549
SPAST	0.55426	4.87948	14.3417	3.64276e-39	3.05367e-38	77.894
WASF1	0.88936	5.04738	14.3327	3.9916e-39	3.34344e-38	77.8029
RNF4	0.593458	6.85246	14.3298	4.11243e-39	3.44192e-38	77.7732
RPS12	0.592915	11.3969	14.3296	4.11916e-39	3.44482e-38	77.7716
LRPPRC	0.643988	8.29274	14.3239	4.36681e-39	3.64903e-38	77.7135
SPCS1	0.589564	9.91586	14.3208	4.50219e-39	3.75918e-38	77.6831
SOX4	2.0211	6.3867	14.3114	4.95102e-39	4.13068e-38	77.5885
PGK1	0.747738	9.92373	14.3068	5.18929e-39	4.32605e-38	77.5417
MNAT1	0.536032	4.51809	14.2675	7.71995e-39	6.40537e-38	77.1463
YY1AP1	0.723262	7.16127	14.2672	7.75e-39	6.42526e-38	77.1424
MAP4K4	0.90043	6.6576	14.2624	8.13562e-39	6.73967e-38	77.0941
SUPT16H	0.579203	6.58747	14.2562	8.65634e-39	7.16541e-38	77.0323
PTRH2	0.674931	7.05486	14.2533	8.91153e-39	7.37087e-38	77.0034
IMPDH2	0.909269	7.98788	14.2502	9.19923e-39	7.60287e-38	76.9717
COCH	1.40672	4.47664	14.2392	1.02844e-38	8.47979e-38	76.8607
VDAC2	0.59357	9.11558	14.238	1.04066e-38	8.57388e-38	76.849
SERPINI1	1.17818	4.35222	14.2321	1.10454e-38	9.09307e-38	76.7897
G6PD	1.17314	4.73371	14.2301	1.12736e-38	9.27368e-38	76.7693
BLM	0.745898	4.61717	14.2274	1.15784e-38	9.5096e-38	76.7428
EHD4	0.68076	6.67821	14.2266	1.16709e-38	9.57816e-38	76.7348
TAF6	0.565488	5.97753	14.2195	1.25488e-38	1.02906e-37	76.6627
AMMECR1	0.774987	4.98108	14.2125	1.34597e-38	1.10204e-37	76.5929
GAPDH	0.508476	11.724	14.2006	1.51857e-38	1.2424e-37	76.4728
COMMD4	0.687225	6.85776	14.2002	1.52432e-38	1.24614e-37	76.469
ALG6	0.76309	5.78996	14.1899	1.69067e-38	1.37787e-37	76.3659
SNRPB2	0.508502	7.82236	14.1735	1.99506e-38	1.62468e-37	76.2011
ENPP4	0.981062	4.83234	14.162	2.24022e-38	1.82292e-37	76.0858
TTLL4	0.875442	4.48227	14.1558	2.38575e-38	1.93537e-37	76.0231
PPM1D	0.681909	4.28845	14.1342	2.96461e-38	2.39392e-37	75.8069
ABCC4	1.00861	4.60075	14.1337	2.97862e-38	2.40339e-37	75.8022
RAP2A	1.07488	7.13304	14.1327	3.00965e-38	2.42658e-37	75.7919
FANCF	0.577597	5.0129	14.1265	3.20507e-38	2.57822e-37	75.7292
PTPRG	0.861377	4.24852	14.1215	3.36843e-38	2.7014e-37	75.6798
ABCF1	0.548265	7.55597	14.1213	3.37595e-38	2.70537e-37	75.6775
NPTN	0.589702	9.02571	14.1211	3.38243e-38	2.70851e-37	75.6756
PNMA1	1.06252	5.35413	14.1187	3.46441e-38	2.77205e-37	75.6518
TDG	0.803418	6.73649	14.1089	3.82552e-38	3.05637e-37	75.5531
GNS	0.667488	8.89047	14.0999	4.18962e-38	3.34472e-37	75.4626
FTH1	0.5672	12.1411	14.0865	4.7946e-38	3.82481e-37	75.3284
CDCA8	0.663472	4.42904	14.0815	5.03732e-38	4.0154e-37	75.2792
APEX1	0.516923	9.43364	14.0759	5.33415e-38	4.2488e-37	75.2222
NSL1	0.648396	7.88227	14.0609	6.19817e-38	4.93329e-37	75.0728
STAMBP	0.510785	6.43259	14.0431	7.41455e-38	5.87927e-37	74.8944
LIG1	0.650009	4.92757	14.0311	8.35987e-38	6.61891e-37	74.775
ASPH	1.04735	7.1432	14.0301	8.44333e-38	6.67998e-37	74.7651
CYCS	0.692784	9.7747	13.9903	1.25977e-37	9.92948e-37	74.3668
MTR	0.892286	6.01549	13.9827	1.35866e-37	1.0701e-36	74.2916
ZNF217	0.828259	6.41537	13.9706	1.53397e-37	1.20369e-36	74.1708
SRI	1.11552	7.13491	13.9558	1.77943e-37	1.39421e-36	74.0231
DDX41	0.644264	6.33782	13.9548	1.79791e-37	1.40765e-36	74.0128
MTMR2	0.787143	4.96808	13.9538	1.81626e-37	1.42096e-36	74.0027
CD34	0.529475	4.60266	13.9492	1.90258e-37	1.48739e-36	73.9565
UBAP2	0.861511	7.21574	13.9484	1.91652e-37	1.49718e-36	73.9492
AHSA1	0.630647	7.43266	13.9383	2.12039e-37	1.65522e-36	73.8486
FASTKD3	0.77621	5.81546	13.9158	2.65808e-37	2.06884e-36	73.6237
RPS19	0.529047	11.6666	13.9152	2.67337e-37	2.0792e-36	73.618
SATB2	0.923623	4.76307	13.8979	3.17921e-37	2.46716e-36	73.4455
SLC39A1	0.567435	5.28401	13.8885	3.48991e-37	2.7043e-36	73.3527
HTATSF1	0.729155	6.28992	13.8832	3.68226e-37	2.84916e-36	73.2993
PPA1	0.707199	9.75837	13.8747	4.0085e-37	3.09932e-36	73.2148
SOAT1	0.772571	4.80096	13.8701	4.19512e-37	3.23887e-36	73.1695
VEZF1	0.653523	6.6348	13.8484	5.21006e-37	4.01365e-36	72.9539
CENPE	0.708473	4.16987	13.8353	5.94144e-37	4.5704e-36	72.8232
DDOST	0.886627	8.53142	13.8351	5.94975e-37	4.57346e-36	72.8218
EFTUD1	0.528213	4.79262	13.8198	6.93748e-37	5.32109e-36	72.6689
NGRN	0.598256	8.69278	13.8158	7.21492e-37	5.52987e-36	72.6299
NUP160	0.737894	5.12331	13.8075	7.83764e-37	6.00279e-36	72.5475
STK39	1.09281	4.5176	13.7939	8.97915e-37	6.85716e-36	72.4122
GNAZ	0.762402	4.22201	13.7881	9.50811e-37	7.25586e-36	72.3552
UTP14A	0.761479	5.34286	13.7871	9.61158e-37	7.32423e-36	72.3444
PES1	0.557514	5.44222	13.7817	1.01416e-36	7.71701e-36	72.291
SLC33A1	0.69734	7.39276	13.7811	1.0201e-36	7.75657e-36	72.2852
BLVRA	0.992973	5.93309	13.7763	1.07051e-36	8.12818e-36	72.2372
CDYL	0.582729	5.10911	13.7756	1.07727e-36	8.17361e-36	72.231
SUMO3	0.617572	7.99761	13.7545	1.32909e-36	1.00698e-35	72.0219
TRIM32	0.554221	4.46564	13.7157	1.95558e-36	1.48058e-35	71.6376
PTPN12	0.70129	7.52816	13.6995	2.2986e-36	1.73778e-35	71.4768
TRIM24	0.740766	7.54306	13.6775	2.85929e-36	2.16012e-35	71.2596
TCEA1	0.659621	9.04492	13.6698	3.08677e-36	2.33031e-35	71.1834
C1orf106	1.3233	4.79368	13.6288	4.63911e-36	3.4823e-35	70.778
SSB	0.692369	7.01413	13.6147	5.33265e-36	3.99721e-35	70.6393
EGLN1	0.708785	5.63212	13.6058	5.8265e-36	4.3612e-35	70.5512
SHCBP1	0.586232	3.7023	13.6048	5.88358e-36	4.4008e-35	70.5415
HOMER1	1.08023	4.25357	13.5984	6.26571e-36	4.68331e-35	70.4789
NCAPD2	0.586877	4.17583	13.594	6.54634e-36	4.88615e-35	70.4353
SRPRB	0.546005	7.72364	13.5848	7.17221e-36	5.34573e-35	70.3444
CAPZA1	0.509322	8.96637	13.5635	8.85282e-36	6.58441e-35	70.135
SMYD2	0.756682	8.3837	13.5553	9.60435e-36	7.13833e-35	70.0539
FAIM	0.625855	4.22354	13.545	1.06398e-35	7.90234e-35	69.952
NCBP2	0.66134	6.30249	13.5417	1.09879e-35	8.15513e-35	69.92
PPIB	0.561119	10.8557	13.5257	1.28694e-35	9.51815e-35	69.7627
PPP1R2	0.844011	5.09962	13.4973	1.70345e-35	1.25371e-34	69.4837
TAX1BP1	0.537061	9.3365	13.4872	1.88297e-35	1.3839e-34	69.384
SLC1A3	0.594439	4.19564	13.4859	1.90804e-35	1.40038e-34	69.3709
PSRC1	0.569665	4.49399	13.4848	1.92762e-35	1.41377e-34	69.3607
AP3S1	0.575198	9.05705	13.4771	2.07922e-35	1.52283e-34	69.2854
GPAA1	0.690926	7.19985	13.4696	2.24041e-35	1.63749e-34	69.2111
AGPS	0.676117	4.94802	13.4607	2.44658e-35	1.78694e-34	69.1235
VPS35	0.562234	8.56024	13.4594	2.47711e-35	1.80798e-34	69.1112
PDCD6	0.566661	7.33656	13.452	2.66572e-35	1.9443e-34	69.0382
PNKP	0.600413	4.90003	13.4423	2.93272e-35	2.13609e-34	68.9432
DPAGT1	0.616485	5.92384	13.4364	3.10849e-35	2.26255e-34	68.8853
DLAT	0.861735	5.96249	13.4258	3.44844e-35	2.50136e-34	68.782
SKIV2L2	0.55373	7.59881	13.4202	3.64551e-35	2.64068e-34	68.7267
LSM7	0.617996	7.13004	13.4185	3.70828e-35	2.6843e-34	68.7098
SLC9A6	0.657722	6.39646	13.4135	3.89419e-35	2.81502e-34	68.6611
NUP153	0.554416	7.10979	13.388	5.00475e-35	3.6104e-34	68.4115
CUL4B	0.636199	6.99231	13.3874	5.03619e-35	3.62812e-34	68.4052
GSTA4	1.12144	7.04477	13.3866	5.07557e-35	3.654e-34	68.3975
C12orf5	0.566064	3.88097	13.381	5.36294e-35	3.85824e-34	68.3427
MORC2	0.578843	6.7275	13.3762	5.62363e-35	4.04304e-34	68.2955
KLHL12	0.540448	4.11423	13.3757	5.65141e-35	4.06024e-34	68.2906
PSMC6	0.538976	7.7814	13.3586	6.68164e-35	4.78738e-34	68.124
ME2	0.838721	6.59695	13.3577	6.74184e-35	4.82723e-34	68.115
ECD	0.575597	6.03193	13.3549	6.92981e-35	4.95846e-34	68.0877
NDRG1	1.18882	8.41226	13.3519	7.14029e-35	5.09524e-34	68.0579
RRAGD	1.1236	6.74923	13.3413	7.92172e-35	5.64523e-34	67.9546
PRPF6	0.537467	6.9477	13.3346	8.45948e-35	6.02438e-34	67.8892
MICB	0.639526	4.0599	13.3325	8.64013e-35	6.14888e-34	67.8682
ODC1	0.961024	8.09359	13.3306	8.80436e-35	6.26154e-34	67.8495
SOX12	0.574151	4.20964	13.3098	1.07966e-34	7.66804e-34	67.6466
CSNK1E	0.644367	4.79195	13.2952	1.24601e-34	8.83761e-34	67.504
PLOD3	0.604281	7.70577	13.2881	1.33612e-34	9.46404e-34	67.4345
ADA	0.567669	4.5571	13.2826	1.40993e-34	9.98018e-34	67.381
SGCE	1.57014	6.38155	13.2793	1.45556e-34	1.02893e-33	67.3494
ALDH18A1	0.840285	5.9029	13.2788	1.46279e-34	1.03336e-33	67.3444
NUAK1	0.822012	7.1679	13.2696	1.6012e-34	1.13037e-33	67.2545
THOC2	0.694917	6.58297	13.2447	2.04294e-34	1.43933e-33	67.0121
SMAP1	0.64009	6.93664	13.2393	2.15471e-34	1.51605e-33	66.9591
S100P	2.58065	5.2026	13.2226	2.53758e-34	1.77951e-33	66.7964
CD46	0.676732	9.4169	13.2206	2.58765e-34	1.81341e-33	66.777
SEH1L	0.645738	6.34758	13.2157	2.714e-34	1.89818e-33	66.7296
STXBP6	0.726393	4.32537	13.2135	2.77248e-34	1.9378e-33	66.7084
CDCA4	0.590963	4.59681	13.1884	3.54621e-34	2.46878e-33	66.4635
SF3A1	0.543075	6.97694	13.1522	5.04976e-34	3.50857e-33	66.1119
DPP3	0.55393	5.44369	13.1456	5.38631e-34	3.73748e-33	66.0477
LOC81691	0.523658	4.06203	13.141	5.63326e-34	3.90627e-33	66.0031
NUP93	0.635625	5.14689	13.139	5.74384e-34	3.98034e-33	65.9838
SEPT8	0.685408	6.24155	13.1282	6.38172e-34	4.41368e-33	65.8791
MFN1	0.567383	5.05359	13.1228	6.72389e-34	4.64728e-33	65.8271
COPE	0.778343	7.9612	13.1138	7.34431e-34	5.06945e-33	65.7393
TROVE2	0.697877	8.88663	13.1114	7.51624e-34	5.18135e-33	65.7163
ALG3	0.524019	6.40146	13.0939	8.91192e-34	6.12346e-33	65.5469
RUFY1	0.563813	6.49535	13.0898	9.27285e-34	6.36318e-33	65.5074
PPM1G	0.626677	6.15968	13.0874	9.49788e-34	6.50913e-33	65.4835
TAGLN2	0.90418	8.26028	13.0805	1.01506e-33	6.94295e-33	65.4174
RFC5	0.727344	5.38494	13.0793	1.02701e-33	7.02011e-33	65.4058
CHEK2	0.657177	4.49648	13.0792	1.02857e-33	7.02623e-33	65.4043
RAB22A	0.72541	6.1516	13.0719	1.10432e-33	7.5339e-33	65.3336
NUP43	0.610517	7.72157	13.0652	1.17802e-33	8.03155e-33	65.2693
NANS	0.603034	6.96783	13.0631	1.20274e-33	8.19478e-33	65.2487
AHCTF1	0.589199	6.6494	13.0571	1.2746e-33	8.67321e-33	65.191
SFN	1.60735	6.70878	13.057	1.27599e-33	8.67707e-33	65.1899
DYRK2	0.59002	4.31514	13.0568	1.27889e-33	8.6912e-33	65.1876
NPAS2	0.808942	4.7227	13.0495	1.3724e-33	9.32065e-33	65.1174
PIR	1.16855	5.85188	13.0478	1.39596e-33	9.47459e-33	65.1005
RSU1	0.596018	6.31659	13.0369	1.55215e-33	1.05076e-32	64.995
MED28	0.624334	5.11579	13.0249	1.74421e-33	1.17852e-32	64.879
TSSC1	0.569223	5.0364	13.0166	1.89044e-33	1.2765e-32	64.7989
ASRGL1	0.913922	5.30682	12.9933	2.37044e-33	1.59469e-32	64.5739
SMC1A	0.651668	7.55364	12.9807	2.67846e-33	1.80054e-32	64.4524
BYSL	0.526009	5.22841	12.9729	2.88928e-33	1.93732e-32	64.377
COX11	0.583144	7.5899	12.9717	2.92236e-33	1.95826e-32	64.3657
TRMT12	0.559542	5.60415	12.9709	2.94462e-33	1.97193e-32	64.3581
SPATA5L1	0.65473	5.51521	12.9602	3.26868e-33	2.18478e-32	64.2543
HYOU1	0.714228	8.75739	12.9555	3.41962e-33	2.28277e-32	64.2094
ALG8	0.571632	7.56135	12.9496	3.62208e-33	2.41488e-32	64.1522
HSPE1	0.563616	9.89318	12.9396	3.98808e-33	2.65721e-32	64.0564
SEC23B	0.601731	6.94511	12.9029	5.69311e-33	3.77893e-32	63.7024
GBP2	0.911249	6.74998	12.9015	5.76699e-33	3.82557e-32	63.6896
ZNF200	0.500836	4.481	12.8941	6.19452e-33	4.10659e-32	63.6185
TOP2B	0.589744	7.33286	12.8904	6.42011e-33	4.25081e-32	63.5829
ASNS	1.29963	4.54435	12.8696	7.85347e-33	5.19008e-32	63.3825
NFYA	0.641915	5.04406	12.8599	8.6252e-33	5.69296e-32	63.2893
ITGB1	0.580029	10.8248	12.8593	8.67423e-33	5.72174e-32	63.2837
UBP1	0.505653	7.62589	12.8431	1.01447e-32	6.68332e-32	63.1279
NDUFS6	0.519794	8.4939	12.8419	1.02603e-32	6.75531e-32	63.1167
RAD54B	0.630577	4.30789	12.8308	1.14174e-32	7.5031e-32	63.0104
PSMD11	0.579553	7.36019	12.802	1.50783e-32	9.87198e-32	62.7338
MMP11	0.633104	4.6481	12.7997	1.5409e-32	1.00823e-31	62.7123
SHQ1	0.513447	6.20849	12.7939	1.63028e-32	1.06473e-31	62.6562
PPP2CA	0.564019	7.86943	12.7927	1.64943e-32	1.07657e-31	62.6446
LMNB1	0.70665	4.16658	12.7883	1.72084e-32	1.12179e-31	62.6024
FBXW11	0.579428	6.56086	12.7875	1.73355e-32	1.12937e-31	62.5951
DVL2	0.508267	4.99122	12.781	1.84606e-32	1.20119e-31	62.5326
C1orf27	0.603621	6.86244	12.7604	2.25095e-32	1.46194e-31	62.3354
MAGED2	0.532532	5.70753	12.7572	2.31964e-32	1.50563e-31	62.3055
LSM2	0.67729	5.27107	12.7558	2.35221e-32	1.52489e-31	62.2916
POP5	0.575621	7.01997	12.7519	2.44095e-32	1.57951e-31	62.2548
METTL3	0.521584	7.23041	12.7478	2.5395e-32	1.64227e-31	62.2154
CAPZA2	0.737645	7.83767	12.7406	2.72206e-32	1.75925e-31	62.1464
MARCKS	1.28114	7.90697	12.7388	2.7692e-32	1.78863e-31	62.1293
SLC7A1	1.10112	4.89917	12.7346	2.88303e-32	1.85987e-31	62.0893
GNL2	0.6289	6.5291	12.7318	2.96362e-32	1.91069e-31	62.0619
CSTF2	0.533282	5.04765	12.73	3.01389e-32	1.94191e-31	62.0451
ENO1	0.7311	9.65706	12.7275	3.08844e-32	1.98874e-31	62.0208
MTIF2	0.56255	7.50975	12.7268	3.10862e-32	2.00051e-31	62.0144
KIDINS220	0.585459	6.85499	12.7262	3.12679e-32	2.01098e-31	62.0086
CD58	0.782284	5.99746	12.7171	3.41328e-32	2.18989e-31	61.9214
RIPK2	0.814239	6.02161	12.7114	3.60243e-32	2.30704e-31	61.8678
ESF1	0.82232	6.35854	12.6936	4.27678e-32	2.73062e-31	61.6971
EPPK1	0.701127	4.1756	12.6884	4.49437e-32	2.86608e-31	61.6478
FLOT1	0.516738	8.60158	12.6839	4.69221e-32	2.99044e-31	61.605
PHLDA2	1.40808	4.82765	12.6815	4.80308e-32	3.05925e-31	61.5817
MDC1	0.581038	5.66333	12.6528	6.32523e-32	4.01905e-31	61.308
UBE2D1	0.594442	6.51747	12.6484	6.59658e-32	4.18392e-31	61.2663
DPY19L4	0.655576	5.48538	12.6372	7.34389e-32	4.65231e-31	61.1596
CCNE1	0.750815	4.08073	12.6161	8.98571e-32	5.68216e-31	60.9589
BECN1	0.525148	7.62016	12.5988	1.05991e-31	6.69439e-31	60.7948
FZD6	0.911948	4.1114	12.5944	1.10616e-31	6.97816e-31	60.7523
TCOF1	0.516806	4.54947	12.594	1.10964e-31	6.99591e-31	60.7492
MRPS12	0.856197	6.46204	12.5876	1.18007e-31	7.43551e-31	60.688
BOLA1	0.529755	4.97634	12.5791	1.28012e-31	8.04666e-31	60.6071
GTF2E1	0.516571	5.66692	12.5787	1.28402e-31	8.06641e-31	60.604
ACTR6	0.729313	5.94811	12.576	1.3188e-31	8.27996e-31	60.5775
ANGEL2	0.630539	6.97516	12.5606	1.52748e-31	9.56739e-31	60.4314
VRK2	0.595419	5.39297	12.558	1.5653e-31	9.79845e-31	60.4071
PPT1	0.781404	8.53599	12.5509	1.6748e-31	1.04652e-30	60.3399
SMAD2	0.706046	5.96441	12.5122	2.42267e-31	1.50671e-30	59.9728
APIP	0.648253	6.15864	12.5096	2.48353e-31	1.54365e-30	59.9482
ATP1B3	1.11003	7.40287	12.5092	2.49307e-31	1.54867e-30	59.9444
TAF5	0.656064	4.60234	12.5021	2.66855e-31	1.65572e-30	59.8767
NFKBIE	0.532898	4.38468	12.4885	3.03663e-31	1.87968e-30	59.7483
DDX18	0.528392	6.47723	12.4569	4.10284e-31	2.52486e-30	59.4491
GTF2IRD1	0.569831	5.47703	12.4261	5.49339e-31	3.37077e-30	59.159
SLC35E3	0.642229	5.98362	12.4215	5.73801e-31	3.51678e-30	59.1157
PLP2	1.12635	6.00359	12.4206	5.7892e-31	3.5461e-30	59.1068
COPB1	0.530947	10.0161	12.4108	6.352e-31	3.87957e-30	59.0146
SMURF2	0.850773	5.24136	12.4074	6.56079e-31	4.00246e-30	58.9825
KIF5B	0.599586	7.65612	12.3907	7.68644e-31	4.67835e-30	58.825
P2RX4	0.713328	5.84438	12.3752	8.90608e-31	5.41133e-30	58.6786
CDC25B	0.780371	6.57217	12.3627	1.00231e-30	6.083e-30	58.5612
WBP5	1.26283	6.85544	12.3547	1.0818e-30	6.5617e-30	58.4853
CEBPG	0.830239	6.40605	12.3443	1.19282e-30	7.23092e-30	58.3882
HDAC4	0.519139	4.29954	12.3394	1.25046e-30	7.576e-30	58.3413
MYL6B	0.765785	6.14291	12.3215	1.48067e-30	8.95018e-30	58.1733
SNRPA	0.540929	7.07645	12.3143	1.58478e-30	9.57398e-30	58.1058
YIPF3	0.621052	5.68705	12.3085	1.67416e-30	1.00966e-29	58.0513
CTR9	0.739219	7.3041	12.3042	1.74342e-30	1.04963e-29	58.011
MRPL24	0.504932	7.46734	12.2968	1.87057e-30	1.12554e-29	57.941
DEGS1	0.647087	7.17233	12.2963	1.87812e-30	1.12944e-29	57.937
UBE2E3	0.656316	7.98673	12.2946	1.90955e-30	1.14769e-29	57.9205
TUBB2A	1.00668	9.14656	12.2894	2.00554e-30	1.2047e-29	57.8717
APOBEC3B	0.828952	3.86382	12.2853	2.08382e-30	1.24958e-29	57.8337
USP21	0.533111	4.91033	12.2787	2.2181e-30	1.3286e-29	57.7716
RCOR1	0.608807	4.87041	12.2463	3.01062e-30	1.80023e-29	57.468
NEB	1.3835	4.7011	12.2456	3.03094e-30	1.81033e-29	57.4613
RIOK2	0.533527	5.07049	12.2088	4.28647e-30	2.54906e-29	57.1168
AACS	0.685827	5.08693	12.2047	4.4535e-30	2.64652e-29	57.0788
PJA1	0.535806	5.20907	12.1817	5.52836e-30	3.27237e-29	56.8639
ICK	0.639731	4.54978	12.1669	6.35525e-30	3.75761e-29	56.7254
ATP6V1H	0.650859	6.53779	12.1616	6.67701e-30	3.94123e-29	56.6763
VNN2	1.21976	5.24117	12.1551	7.10227e-30	4.18522e-29	56.615
SLC39A6	0.786824	7.3462	12.1473	7.64083e-30	4.49506e-29	56.5423
VDAC1	0.553335	8.9984	12.1453	7.78535e-30	4.57497e-29	56.5237
ABCF2	0.566394	4.82264	12.1447	7.82622e-30	4.59643e-29	56.5185
NXT2	0.791749	6.10802	12.1255	9.37392e-30	5.49014e-29	56.3392
GJA1	1.06773	5.8548	12.1119	1.06491e-29	6.22665e-29	56.2124
MAP3K9	0.5571	4.14006	12.0994	1.19754e-29	6.9905e-29	56.0958
ENY2	0.566424	9.24468	12.0904	1.30261e-29	7.59965e-29	56.0122
E2F5	0.660271	3.82666	12.0892	1.31668e-29	7.67748e-29	56.0015
PEX11B	0.668037	6.9801	12.0817	1.41208e-29	8.22014e-29	55.932
ARF4	0.59216	9.98762	12.0738	1.52044e-29	8.83631e-29	55.8585
DUSP9	1.00091	4.2101	12.072	1.54702e-29	8.98583e-29	55.8413
TWF1	0.608743	7.45413	12.0643	1.66296e-29	9.63804e-29	55.7695
RRAGC	0.641583	6.64666	12.0566	1.78732e-29	1.03418e-28	55.6978
TMEM97	0.880825	9.07265	12.0529	1.85006e-29	1.06989e-28	55.6635
MMD	0.988328	7.10454	12.0182	2.55711e-29	1.47152e-28	55.3419
TUBB2A /// TUBB2B	0.558089	4.11971	12.0023	2.96485e-29	1.70245e-28	55.1949
RAE1	0.539223	7.08641	11.9987	3.06855e-29	1.76104e-28	55.1607
FKBP11	0.845942	8.27713	11.9961	3.14412e-29	1.80147e-28	55.1365
CASP8AP2	0.621349	4.926	11.9947	3.18354e-29	1.82208e-28	55.1242
PHIP	0.65785	6.86516	11.9541	4.64751e-29	2.64419e-28	54.7482
CGRRF1	0.515724	4.84571	11.9505	4.80484e-29	2.72929e-28	54.7151
PARP2	0.515491	6.14669	11.9463	4.99534e-29	2.83293e-28	54.6765
ZNF544	0.521735	6.45842	11.9325	5.67972e-29	3.21932e-28	54.5489
EIF4ENIF1	0.541287	5.15677	11.9236	6.17345e-29	3.49542e-28	54.4661
NQO1	1.9899	5.44149	11.9207	6.33857e-29	3.58698e-28	54.4399
RGS5	1.0533	7.53388	11.9131	6.80579e-29	3.8452e-28	54.3692
GFPT1	0.76468	6.4306	11.9111	6.93159e-29	3.91418e-28	54.351
PHTF2	0.681823	5.5705	11.9063	7.24654e-29	4.08984e-28	54.3069
TES	0.906183	6.30778	11.9005	7.64667e-29	4.31336e-28	54.2535
KIAA1462	0.547769	3.83225	11.8879	8.59411e-29	4.8452e-28	54.1374
ARL1	0.626609	7.29274	11.8824	9.04986e-29	5.0967e-28	54.0861
MRE11A	0.518727	5.28508	11.8662	1.05146e-28	5.91217e-28	53.937
APOLD1	0.909406	4.97865	11.8636	1.07693e-28	6.05212e-28	53.9133
SPTAN1	0.579047	7.74934	11.8565	1.15078e-28	6.4603e-28	53.8474
LSM3	0.509331	8.60317	11.8437	1.29533e-28	7.25249e-28	53.7298
ATG3	0.524365	7.8892	11.8428	1.30534e-28	7.30075e-28	53.7222
RCBTB1	0.575043	4.62488	11.8365	1.38427e-28	7.72179e-28	53.6638
THY1	0.852165	5.53495	11.8274	1.50593e-28	8.39153e-28	53.5801
CASK	0.554172	6.42529	11.8169	1.66001e-28	9.2355e-28	53.4834
REPIN1	0.530839	8.8294	11.7989	1.95944e-28	1.08956e-27	53.3186
ZMYM1	0.544941	4.05224	11.7968	1.99781e-28	1.10973e-27	53.2993
SRP72	0.521168	8.26247	11.7909	2.11078e-28	1.17125e-27	53.2447
KDELR3	1.16063	5.99656	11.7799	2.33716e-28	1.29482e-27	53.1435
ZNF189	0.64154	6.65692	11.7675	2.61841e-28	1.44988e-27	53.0306
GLS	1.03087	6.19277	11.761	2.78068e-28	1.53651e-27	52.9709
GINS2	0.555809	5.19844	11.7569	2.88903e-28	1.59554e-27	52.9329
NFU1	0.558136	6.61401	11.756	2.91323e-28	1.6073e-27	52.9246
GRN	0.628126	7.6315	11.742	3.3145e-28	1.82479e-27	52.7964
FTSJ2	0.548295	6.07832	11.7382	3.43139e-28	1.88718e-27	52.762
SPARC	0.941854	8.85754	11.7374	3.45723e-28	1.9004e-27	52.7545
ZNF146	0.535813	6.8882	11.7275	3.78681e-28	2.0794e-27	52.6641
AFP	2.6267	5.68867	11.7213	4.00928e-28	2.19698e-27	52.6074
SAP30	0.656761	5.49928	11.7212	4.01425e-28	2.19857e-27	52.6061
EPS8L3	0.891195	4.8745	11.7195	4.07759e-28	2.23094e-27	52.5906
PDIA3	0.566389	10.1842	11.7178	4.1422e-28	2.26512e-27	52.575
COMMD8	0.683776	6.01469	11.6912	5.28819e-28	2.87985e-27	52.3323
C9orf16	0.601868	6.39663	11.6872	5.48634e-28	2.98468e-27	52.2958
CLNS1A	0.612023	7.68556	11.6842	5.64181e-28	3.0661e-27	52.268
CORO1B	0.55584	5.70718	11.6488	7.80906e-28	4.2265e-27	51.9451
ENPP2	1.43998	8.13165	11.6404	8.43597e-28	4.55879e-27	51.8684
TBCCD1	0.539306	4.63003	11.6248	9.73538e-28	5.25292e-27	51.7261
RHOA	0.607173	9.83083	11.6219	9.99254e-28	5.38893e-27	51.7002
XK	0.832654	3.84395	11.587	1.37625e-27	7.39718e-27	51.3823
OPTN	0.636484	7.65088	11.5829	1.42778e-27	7.66468e-27	51.3458
MCTS1	0.566445	7.60848	11.5727	1.56736e-27	8.40117e-27	51.2532
PTP4A3	0.843389	4.66906	11.5682	1.6337e-27	8.75231e-27	51.212
TMEM70	0.724577	7.99025	11.5572	1.80716e-27	9.67671e-27	51.1118
QKI	0.56927	8.05705	11.5547	1.849e-27	9.89069e-27	51.089
TMEM39A	0.513935	5.05298	11.5473	1.97756e-27	1.0573e-26	51.0223
KBTBD2	0.522354	6.33861	11.5319	2.27558e-27	1.21418e-26	50.8829
SMS	0.615405	6.29019	11.5199	2.53847e-27	1.35035e-26	50.7743
CXorf57	0.679031	3.90504	11.5176	2.59243e-27	1.37837e-26	50.7534
SLC17A5	0.707606	6.0352	11.5098	2.78517e-27	1.47935e-26	50.6822
FTSJ1	0.535036	5.16247	11.4726	3.90866e-27	2.06881e-26	50.3456
ARHGEF3	0.758519	4.83296	11.4189	6.36762e-27	3.34514e-26	49.861
TMEM126B	0.543148	7.64467	11.4072	7.07516e-27	3.70945e-26	49.7564
UPF2	0.505771	6.43098	11.3928	8.06332e-27	4.22125e-26	49.6265
TCFL5	0.736626	5.19871	11.3898	8.28733e-27	4.33637e-26	49.5993
FADD	0.523531	5.21747	11.3827	8.84048e-27	4.61665e-26	49.5352
PCDH17	0.667533	4.94499	11.3811	8.96884e-27	4.68136e-26	49.5208
SPP1	2.04645	7.53172	11.3809	8.98447e-27	4.6872e-26	49.5191
MAPK13	0.809243	4.52172	11.3761	9.38432e-27	4.89097e-26	49.4759
MTFR1	0.598223	7.97519	11.3527	1.15981e-26	6.03285e-26	49.2656
ABI1	0.543128	6.55506	11.3371	1.33562e-26	6.93709e-26	49.1254
ARFGAP3	0.573832	7.65035	11.3365	1.34263e-26	6.97004e-26	49.1202
BAZ1A	0.625443	5.59045	11.3336	1.37753e-26	7.14771e-26	49.0948
SREBF2	0.531523	5.12798	11.313	1.65918e-26	8.58805e-26	48.91
UMPS	0.586762	6.10309	11.3036	1.80696e-26	9.32552e-26	48.8253
ATP2B1	0.77353	6.04823	11.3025	1.825e-26	9.4094e-26	48.8155
PACSIN2	0.599998	8.06103	11.2859	2.11923e-26	1.09157e-25	48.6671
GMCL1	0.684981	5.04826	11.2741	2.35752e-26	1.21135e-25	48.5613
LCMT1	0.509017	5.58958	11.2572	2.7446e-26	1.40751e-25	48.4103
GPX7	0.691822	4.02954	11.2542	2.8194e-26	1.44376e-25	48.3836
ZNF271	0.502019	4.68324	11.2318	3.44859e-26	1.76083e-25	48.1836
ASCC3	0.773344	6.48549	11.2201	3.83283e-26	1.95419e-25	48.0788
ARID3A	0.85486	4.07067	11.203	4.46687e-26	2.27197e-25	47.9268
ZNHIT3	0.615344	6.48325	11.197	4.71719e-26	2.39582e-25	47.8727
TMF1	0.677821	6.70132	11.1888	5.07376e-26	2.57444e-25	47.8003
BSG	0.691571	6.78152	11.1856	5.22491e-26	2.64987e-25	47.7712
IL17RB	0.557881	8.37694	11.1854	5.23179e-26	2.65208e-25	47.7699
SRPK2	0.523102	6.83609	11.1811	5.43796e-26	2.75527e-25	47.7315
TMSB10	0.822364	10.6769	11.1718	5.91046e-26	2.98893e-25	47.6488
TMCO3	0.60719	4.01904	11.1688	6.0726e-26	3.06798e-25	47.6219
DZIP3	0.547066	5.39367	11.1667	6.18737e-26	3.12298e-25	47.6033
TNFSF4	0.834241	4.63786	11.1504	7.16314e-26	3.60858e-25	47.458
POLE3	0.773549	5.54499	11.1481	7.31159e-26	3.67985e-25	47.4376
MMP9	1.03564	4.80051	11.1454	7.48834e-26	3.76701e-25	47.4139
CYB5R1	0.60974	7.21554	11.1439	7.58805e-26	3.81535e-25	47.4008
POLD3	0.541392	5.13063	11.136	8.14407e-26	4.0852e-25	47.3306
RBBP4	0.646105	7.43139	11.1297	8.61581e-26	4.31772e-25	47.2747
TMEM50A	0.628737	6.80259	11.1249	8.99221e-26	4.50421e-25	47.2322
COL4A2	1.06753	7.51999	11.122	9.23198e-26	4.61993e-25	47.2061
PUS1	0.510297	5.7104	11.1154	9.7936e-26	4.89402e-25	47.1475
VIL1	1.27068	5.41928	11.1129	1.00154e-25	5.00247e-25	47.1253
NAP1L1	0.674367	8.59011	11.1106	1.0226e-25	5.10526e-25	47.1046
MTDH	0.633027	8.91644	11.1102	1.02614e-25	5.12052e-25	47.1012
SEMA3F	0.54078	5.43898	11.0645	1.54272e-25	7.65486e-25	46.6965
TRAF5	0.824286	5.31324	11.0557	1.66882e-25	8.2689e-25	46.6185
PAPSS1	0.716211	6.18347	11.0318	2.06302e-25	1.01982e-24	46.408
FAM60A	0.910119	6.5133	11.0223	2.24599e-25	1.10819e-24	46.3237
VAT1	0.584088	7.24778	11.0214	2.26334e-25	1.11599e-24	46.316
SEC23IP	0.621434	5.06229	11.021	2.27176e-25	1.11934e-24	46.3123
RAP2B	0.621021	6.74818	11.0086	2.53762e-25	1.24916e-24	46.2025
RANBP1	0.556907	7.68465	11.007	2.57225e-25	1.26562e-24	46.189
NEDD4L	0.58922	4.98694	11.0068	2.57807e-25	1.26789e-24	46.1868
SYNGR2	0.520979	6.79949	10.9719	3.5122e-25	1.71769e-24	45.8799
ZC3H15	0.504951	8.02941	10.9711	3.53958e-25	1.72948e-24	45.8722
HIC2	0.96266	4.80079	10.9603	3.89487e-25	1.90044e-24	45.7773
SLC7A11	0.628678	3.76544	10.956	4.0458e-25	1.97226e-24	45.7396
LGALS3	1.22123	7.91171	10.9448	4.46709e-25	2.17361e-24	45.6413
THOC5	0.559283	5.93419	10.9175	5.68883e-25	2.75539e-24	45.4013
RPA2	0.558188	5.7964	10.9117	5.99035e-25	2.89877e-24	45.3501
TACC2	0.730569	5.89221	10.9037	6.42661e-25	3.10561e-24	45.2803
MEP1A	1.13528	4.19131	10.9016	6.54396e-25	3.16087e-24	45.2624
EMG1	0.580764	6.56155	10.8933	7.04485e-25	3.40125e-24	45.1892
CA12	0.91782	4.57205	10.8855	7.55022e-25	3.63858e-24	45.1204
PLXNA2	0.564908	4.66464	10.8779	8.06854e-25	3.88129e-24	45.0545
CDK5	0.54604	5.12089	10.8505	1.0273e-24	4.9305e-24	44.8149
DCP2	0.550922	6.51016	10.848	1.05068e-24	5.0404e-24	44.7925
STX3	0.73195	5.21172	10.8319	1.21013e-24	5.79217e-24	44.6523
PIK3C2B	0.651277	6.32298	10.8281	1.25164e-24	5.9854e-24	44.6189
LEF1	0.732473	4.36864	10.8234	1.30431e-24	6.23162e-24	44.578
PLXNA1	0.670351	5.59438	10.823	1.30894e-24	6.2481e-24	44.5745
ATP1A1	0.748013	7.96009	10.8034	1.55588e-24	7.40675e-24	44.403
PIK3R3	0.559173	4.78194	10.7978	1.63449e-24	7.77394e-24	44.3541
MRPL48	0.503451	6.16445	10.7965	1.65333e-24	7.86004e-24	44.3427
ENTPD6	0.521844	6.60074	10.7874	1.78964e-24	8.49273e-24	44.2641
GART	0.549234	6.03981	10.7866	1.80307e-24	8.55264e-24	44.2567
MYBL1	0.620546	4.3985	10.7827	1.86523e-24	8.84349e-24	44.2231
MMP12	1.21382	4.01194	10.7463	2.56663e-24	1.21309e-23	43.9064
AMD1	0.5118	6.43823	10.7451	2.5936e-24	1.22474e-23	43.896
ZNF165	0.555787	3.80024	10.7423	2.65777e-24	1.25392e-23	43.8717
CYC1	0.565085	8.30572	10.7367	2.79234e-24	1.31564e-23	43.8227
UGDH	0.707858	9.37639	10.7175	3.30255e-24	1.55395e-23	43.6562
GAL3ST1	0.726096	4.29509	10.7026	3.76275e-24	1.76812e-23	43.5268
ANP32A	0.53121	7.4869	10.6909	4.1681e-24	1.95511e-23	43.4253
PRMT5	0.605171	5.80128	10.6869	4.31395e-24	2.02174e-23	43.3912
CASD1	0.582634	4.65553	10.6824	4.48804e-24	2.10239e-23	43.352
WDR61	0.521696	7.50583	10.6718	4.92182e-24	2.30048e-23	43.2604
MAP4K3	0.61453	6.23296	10.6692	5.03807e-24	2.35169e-23	43.2373
PRPF3	0.535266	6.44408	10.6553	5.68294e-24	2.64803e-23	43.1178
CHUK	0.549857	5.62847	10.6474	6.08927e-24	2.83236e-23	43.0493
FRAT2	0.597532	5.15628	10.6363	6.71143e-24	3.11625e-23	42.9528
NETO2	0.679252	3.69896	10.6347	6.8006e-24	3.15627e-23	42.9397
IMPAD1	0.559126	4.92909	10.631	7.02327e-24	3.25532e-23	42.9077
VAMP5	0.615454	5.40474	10.6155	8.04203e-24	3.71772e-23	42.7734
TPD52	0.78784	8.2818	10.5668	1.22723e-23	5.64121e-23	42.3542
SACS	0.589457	3.87231	10.5627	1.27198e-23	5.84434e-23	42.3186
DKK1	1.78956	4.64431	10.5593	1.30917e-23	6.0074e-23	42.29
BRCA1	0.508006	4.67585	10.5469	1.45864e-23	6.66719e-23	42.1828
UNG	0.561146	5.96639	10.5193	1.85141e-23	8.42959e-23	41.9463
THBS4	0.809905	4.43418	10.5093	2.01953e-23	9.17919e-23	41.8601
IVNS1ABP	0.641311	7.10018	10.4946	2.29156e-23	1.03888e-22	41.7348
CD24	1.54599	8.36189	10.4659	2.93703e-23	1.32581e-22	41.4887
COL5A2	1.03498	6.34377	10.4585	3.1287e-23	1.40992e-22	41.426
LRRC31	0.762784	4.29394	10.4563	3.19026e-23	1.43643e-22	41.4067
ARHGAP12	0.504465	6.69319	10.4554	3.21553e-23	1.44719e-22	41.3989
SLC6A8	1.12963	4.92483	10.4479	3.4302e-23	1.53987e-22	41.3348
PTMA	0.589065	10.472	10.4354	3.81785e-23	1.71098e-22	41.2286
SNRPA1	0.539408	7.55134	10.4087	4.80296e-23	2.14699e-22	41.001
ZNF267	0.50341	4.2307	10.4072	4.8679e-23	2.1751e-22	40.9877
LCN2	1.49568	6.15508	10.3948	5.41444e-23	2.41623e-22	40.8822
IFT81	0.533289	4.69968	10.3897	5.65388e-23	2.52202e-22	40.8392
STOML2	0.595865	6.68114	10.389	5.68744e-23	2.53592e-22	40.8334
MUC13	1.02291	4.42641	10.3853	5.8711e-23	2.6145e-22	40.8019
RABGGTB	0.53143	8.0822	10.384	5.93817e-23	2.64325e-22	40.7906
VPS28	0.516205	8.23126	10.3807	6.10816e-23	2.71434e-22	40.7626
BMPR1A	0.549709	6.11434	10.361	7.23519e-23	3.20707e-22	40.5947
PSEN1	0.502506	6.188	10.3595	7.3238e-23	3.24498e-22	40.5827
ZYX	0.532718	6.32187	10.3449	8.2986e-23	3.66458e-22	40.4588
TARS	0.515811	7.90911	10.3445	8.33004e-23	3.67693e-22	40.455
STC1	0.681737	4.48841	10.34	8.65762e-23	3.81833e-22	40.4168
TMED5	0.535593	9.1799	10.3184	1.04144e-22	4.58354e-22	40.2336
KDELC1	0.700512	4.94006	10.3125	1.09496e-22	4.80906e-22	40.1839
UBE2M	0.535981	5.69974	10.2671	1.61329e-22	7.05916e-22	39.7997
MAGED1	0.647223	8.84269	10.2354	2.11222e-22	9.20031e-22	39.5326
CORO1C	0.641423	6.88145	10.2347	2.1252e-22	9.25303e-22	39.5265
MKKS	0.581056	7.16179	10.2097	2.62913e-22	1.14095e-21	39.3156
PAK2	0.546919	6.24355	10.2092	2.63929e-22	1.14488e-21	39.3117
HMGB3	0.841586	5.56335	10.1948	2.98151e-22	1.29174e-21	39.1909
TPM4	0.738934	5.33036	10.1907	3.0872e-22	1.33589e-21	39.1563
TLK1	0.533084	6.9434	10.1863	3.20491e-22	1.38512e-21	39.1193
ALPK3	0.551836	4.51837	10.1735	3.57344e-22	1.5425e-21	39.0114
PLOD2	0.765743	8.75926	10.158	4.07238e-22	1.75428e-21	38.8818
KIAA0100	0.519762	6.09104	10.1574	4.09507e-22	1.76334e-21	38.8763
TM4SF1	1.01907	8.18901	10.1381	4.82023e-22	2.07137e-21	38.7147
COMMD10	0.609491	5.7252	10.1178	5.7222e-22	2.44998e-21	38.5447
TMEM165	0.546456	5.86662	10.1161	5.80478e-22	2.48433e-21	38.5305
TPM1	0.730752	9.25731	10.1141	5.90374e-22	2.52464e-21	38.5138
YAP1	0.684048	4.80735	10.1073	6.25247e-22	2.66944e-21	38.4569
EXOSC4	0.545316	7.01587	10.1028	6.49419e-22	2.7704e-21	38.4193
ZNF432	0.544078	4.88853	10.0664	8.82324e-22	3.74429e-21	38.1156
FPGT	0.531152	4.79556	10.0642	8.99101e-22	3.81395e-21	38.0969
HIPK1	0.539978	6.23664	10.0558	9.64717e-22	4.08737e-21	38.0271
MNS1	0.79501	3.98549	10.0128	1.38443e-21	5.83284e-21	37.6691
ZNF7	0.517848	5.13524	10.0065	1.45937e-21	6.14366e-21	37.6169
IKBKAP	0.720701	7.0701	10.0063	1.46133e-21	6.14945e-21	37.6156
CENPN	0.567541	4.88183	10.0024	1.51009e-21	6.33949e-21	37.5831
STAU2	0.55309	5.37774	9.99578	1.59621e-21	6.68773e-21	37.5281
DSP	0.535742	9.35879	9.97124	1.95997e-21	8.1923e-21	37.3247
RIT1	0.584104	4.10063	9.96665	2.03676e-21	8.50653e-21	37.2866
SLC30A5	0.538802	6.21972	9.96586	2.05023e-21	8.556e-21	37.2801
CD93	0.794152	5.95426	9.92181	2.96135e-21	1.23145e-20	36.9158
ASNA1	0.573899	5.87383	9.90962	3.2779e-21	1.35986e-20	36.8151
PSPH	1.1745	7.0678	9.9046	3.41789e-21	1.41627e-20	36.7737
LRP12	0.542206	3.8497	9.88949	3.87602e-21	1.60296e-20	36.6491
BCAT2	0.534316	4.36028	9.88605	3.98827e-21	1.64873e-20	36.6208
TMEM14A	0.672237	8.63606	9.88498	4.024e-21	1.66285e-20	36.612
KIFAP3	0.619604	5.66306	9.87056	4.53655e-21	1.87026e-20	36.4932
LYRM2	0.535463	5.30331	9.86437	4.77577e-21	1.96658e-20	36.4423
SF3A2	0.62814	5.80927	9.85843	5.01715e-21	2.06276e-20	36.3935
BMP2	0.818257	4.95387	9.84157	5.77054e-21	2.36698e-20	36.2549
OSTM1	0.694063	5.18372	9.84032	5.83057e-21	2.39067e-20	36.2446
RPA1	0.500537	7.36633	9.8383	5.92904e-21	2.42916e-20	36.228
MIF	0.784439	9.70496	9.82382	6.685e-21	2.73146e-20	36.1092
RALBP1	0.508082	7.03117	9.81322	7.29784e-21	2.9761e-20	36.0223
PDZK1	0.74933	8.9791	9.81235	7.3508e-21	2.99538e-20	36.0151
FADS2	0.774873	5.29997	9.7851	9.20857e-21	3.73653e-20	35.7919
MRPL15	0.565888	8.03639	9.78183	9.46053e-21	3.83582e-20	35.7652
ELOVL2	0.958338	7.36995	9.76512	1.08602e-20	4.38994e-20	35.6285
MINA	0.59159	6.76371	9.76038	1.12931e-20	4.55957e-20	35.5898
DHCR7	0.824287	7.08081	9.73691	1.37025e-20	5.5113e-20	35.3983
PTDSS1	0.51155	8.26433	9.7156	1.63293e-20	6.54535e-20	35.2246
DMXL2	0.525785	6.44203	9.6765	2.25111e-20	8.98571e-20	34.9067
GPD1L	0.554184	4.98778	9.64666	2.8745e-20	1.13965e-19	34.6646
ABCC5	0.520111	4.94811	9.62219	3.51114e-20	1.38788e-19	34.4665
ITGAV	0.765872	8.00207	9.59869	4.25404e-20	1.67714e-19	34.2765
MAGEA6	1.32911	4.22692	9.5927	4.46687e-20	1.75842e-19	34.2281
ZNF532	0.598895	4.89577	9.57482	5.1674e-20	2.03116e-19	34.0839
COL21A1	0.536022	3.77273	9.56667	5.52208e-20	2.16735e-19	34.0182
NEDD9	0.860113	6.40594	9.5551	6.0672e-20	2.376e-19	33.925
RNF6	0.590414	6.41732	9.53683	7.03838e-20	2.75122e-19	33.778
TMEM50B	0.52955	6.28357	9.48648	1.05869e-19	4.10485e-19	33.3738
HIST1H2BH	0.551935	4.53806	9.47407	1.17044e-19	4.52154e-19	33.2745
EEF1A2	0.953087	4.06861	9.47358	1.17511e-19	4.53791e-19	33.2706
UPK3A	0.779178	3.96343	9.46657	1.24364e-19	4.80078e-19	33.2145
PTPLB	0.507271	8.56683	9.4334	1.62556e-19	6.2568e-19	32.9494
GNB5	0.628294	6.29013	9.4186	1.83146e-19	7.03136e-19	32.8314
MARCKSL1	0.763403	7.6586	9.41427	1.89642e-19	7.27546e-19	32.7969
UBE2V2	0.503063	7.47001	9.41244	1.92463e-19	7.37834e-19	32.7822
SLC39A4	0.924295	4.83763	9.41181	1.93442e-19	7.41316e-19	32.7772
CAPN2	0.653098	8.5988	9.3905	2.29609e-19	8.76419e-19	32.6076
HK2	0.861299	4.50594	9.38899	2.32424e-19	8.86202e-19	32.5955
BCR	0.520588	5.25387	9.31448	4.22353e-19	1.59825e-18	32.0045
RSRC1	0.591479	4.72899	9.28534	5.33031e-19	2.00986e-18	31.7742
ATP9A	0.59376	7.10048	9.28332	5.41671e-19	2.04171e-18	31.7583
HMGCR	0.806201	6.35743	9.2718	5.938e-19	2.23501e-18	31.6674
EFNA1	0.679639	9.20762	9.25415	6.83457e-19	2.56515e-18	31.5283
FGF13	0.712555	4.20264	9.24103	7.58644e-19	2.84431e-18	31.425
SERPINH1	0.646761	6.0329	9.22079	8.9101e-19	3.33111e-18	31.2659
ROCK2	0.502178	7.12979	9.21589	9.26379e-19	3.46089e-18	31.2274
GPI	0.542904	8.78512	9.16491	1.3873e-18	5.15368e-18	30.8279
ACSL3	0.540718	7.94924	9.08124	2.68298e-18	9.84225e-18	30.1756
BAG3	0.504676	6.59286	9.03249	3.93263e-18	1.43616e-17	29.7974
PRAME	0.629965	3.75914	9.01429	4.53432e-18	1.6536e-17	29.6567
GREB1	0.636618	3.78912	9.00869	4.73714e-18	1.72578e-17	29.6134
MORC4	0.603734	6.10436	9.00001	5.06964e-18	1.84436e-17	29.5463
FUBP1	0.504191	5.70252	8.99859	5.12631e-18	1.86434e-17	29.5353
HIF1A	0.556763	9.1916	8.9973	5.1779e-18	1.8818e-17	29.5254
GPR64	0.706368	3.9245	8.98862	5.54092e-18	2.01166e-17	29.4584
LAMA3	0.763917	4.75228	8.95783	7.04363e-18	2.54758e-17	29.2212
MYCN	0.623925	3.76414	8.92971	8.76525e-18	3.16268e-17	29.005
PELI1	0.610632	6.11118	8.92071	9.39951e-18	3.38575e-17	28.936
MAGEA1	0.732086	4.05684	8.90265	1.08126e-17	3.8815e-17	28.7975
PALLD	0.815252	7.96427	8.85389	1.57669e-17	5.61227e-17	28.4247
BID	0.509726	6.47294	8.80654	2.27105e-17	8.01358e-17	28.064
SSX1	1.10838	4.43249	8.79543	2.47369e-17	8.71696e-17	27.9796
HTATIP2	0.51864	8.47891	8.78569	2.66574e-17	9.38433e-17	27.9057
LGALS8	0.514184	7.15403	8.7438	3.67538e-17	1.28699e-16	27.5883
NSMAF	0.528222	6.13992	8.73382	3.96707e-17	1.38546e-16	27.5129
SOX9	0.955537	6.40995	8.70696	4.87062e-17	1.69647e-16	27.3101
TFDP1	0.70993	6.18193	8.6819	5.89586e-17	2.04754e-16	27.1214
ELF3	0.737619	6.87322	8.66571	6.66894e-17	2.31146e-16	26.9997
PRMT1	0.513739	6.80295	8.65832	7.05431e-17	2.44343e-16	26.9442
SNX7	0.805938	5.72699	8.64638	7.72374e-17	2.67092e-16	26.8546
MAGEA12	0.95835	3.97204	8.58405	1.23837e-16	4.25308e-16	26.3884
TRIB3	0.661633	6.74953	8.56969	1.38019e-16	4.73245e-16	26.2813
IFI35	0.582787	5.49142	8.54609	1.64892e-16	5.62465e-16	26.1056
TOR3A	0.573885	5.90899	8.54427	1.67171e-16	5.70054e-16	26.092
BIRC3	0.790023	5.89678	8.50915	2.17688e-16	7.38739e-16	25.8313
FDFT1	0.623778	8.47521	8.49224	2.47122e-16	8.36741e-16	25.7061
EFNB2	0.560595	5.70197	8.47256	2.86366e-16	9.65903e-16	25.5606
NUCB2	0.675918	7.40065	8.45074	3.37135e-16	1.13316e-15	25.3994
HSPA2	0.55433	5.08487	8.45044	3.37872e-16	1.13528e-15	25.3973
STXBP1	0.525656	4.15073	8.42449	4.1007e-16	1.37175e-15	25.2061
COL2A1	1.23674	4.04396	8.4097	4.57836e-16	1.52912e-15	25.0973
SPHK1	0.54987	4.70409	8.3394	7.71447e-16	2.54911e-15	24.5824
IGSF1	0.659338	4.38797	8.3356	7.93407e-16	2.62003e-15	24.5547
NUPR1	0.786869	9.27726	8.31896	8.97265e-16	2.9556e-15	24.4333
POLR1D	0.519706	7.705	8.31373	9.32606e-16	3.07009e-15	24.3951
LGR5	1.00233	4.22995	8.30075	1.02631e-15	3.37225e-15	24.3007
HOXA10	0.52725	3.89524	8.29346	1.08302e-15	3.55307e-15	24.2476
DLK1	1.97817	4.87732	8.27292	1.25986e-15	4.12296e-15	24.0984
FGF21	0.845884	4.7724	8.27215	1.26695e-15	4.1449e-15	24.0928
SLC38A1	0.849486	5.85965	8.27047	1.28272e-15	4.19387e-15	24.0806
NCF2	0.553225	4.28885	8.26642	1.32154e-15	4.31946e-15	24.0512
CABYR	0.532841	3.7063	8.2444	1.55348e-15	5.05718e-15	23.8917
GNAI1	0.535856	5.12998	8.22342	1.8118e-15	5.88905e-15	23.7399
MTHFD2	0.699881	4.1966	8.21518	1.9245e-15	6.25151e-15	23.6804
PLA2G7	0.652756	4.67593	8.1727	2.62466e-15	8.4608e-15	23.3743
MCTP1	0.566987	4.04748	8.16071	2.86442e-15	9.20836e-15	23.2881
TESC	0.81716	4.59917	8.15394	3.00902e-15	9.65851e-15	23.2395
SLC29A1	0.679022	5.70098	8.11683	3.94038e-15	1.25944e-14	22.9736
HEG1	0.529131	6.06555	8.0948	4.62281e-15	1.47044e-14	22.816
PCOLCE2	0.952806	6.22382	8.02804	7.4845e-15	2.35024e-14	22.341
DFNA5	0.603497	5.62438	8.01926	7.97266e-15	2.50129e-14	22.2787
TMEM135	0.58612	6.88088	7.99179	9.71151e-15	3.0333e-14	22.0842
MBNL3	0.57931	5.00461	7.97156	1.12262e-14	3.49089e-14	21.9413
NRCAM	0.777991	4.18405	7.97021	1.13357e-14	3.52289e-14	21.9318
ME1	0.948534	6.38225	7.95169	1.29409e-14	4.01112e-14	21.8012
OPN3	0.620609	7.2839	7.81671	3.37445e-14	1.02871e-13	20.8569
NUDT4 /// NUDT4P1	0.538911	4.97726	7.80288	3.72001e-14	1.13144e-13	20.7608
MLLT11	0.755175	5.2431	7.78332	4.26915e-14	1.29473e-13	20.6252
GGH	0.652841	9.22975	7.73427	6.02292e-14	1.81099e-13	20.2862
SUSD4	0.534105	5.05751	7.73235	6.10437e-14	1.83496e-13	20.273
CLDN15	0.613107	6.40252	7.72083	6.61639e-14	1.98323e-13	20.1937
PCSK1N	0.534644	3.99896	7.69856	7.7297e-14	2.30711e-13	20.0406
PDZK1IP1	1.042	4.99075	7.69745	7.78977e-14	2.32372e-13	20.0329
HMGCS1	0.678457	8.53834	7.6889	8.26837e-14	2.46162e-13	19.9742
GSTM3	0.697475	5.12782	7.67592	9.0506e-14	2.69071e-13	19.8852
ABCG1	0.604101	5.24549	7.66377	9.84836e-14	2.92294e-13	19.8021
SSX4 /// SSX4B	0.898115	4.09349	7.64668	1.10899e-13	3.27851e-13	19.6852
SLC26A3	0.71733	3.79482	7.63202	1.22765e-13	3.62018e-13	19.5851
STEAP1	0.906549	5.44633	7.61695	1.36273e-13	4.00397e-13	19.4824
RAB11FIP1	0.53888	4.91095	7.6081	1.44869e-13	4.25416e-13	19.4221
MTMR11	0.529932	5.02582	7.56646	1.93075e-13	5.63528e-13	19.1394
PPAP2C	0.525823	3.9753	7.55228	2.12872e-13	6.20109e-13	19.0434
STAT1	0.546112	9.33211	7.47339	3.65362e-13	1.05097e-12	18.5119
NAV3	0.921883	5.13086	7.45858	4.04157e-13	1.15941e-12	18.4126
REG3A	1.2142	4.21393	7.42547	5.06191e-13	1.44544e-12	18.1912
HIST2H2BE	0.563068	5.86691	7.41143	5.56767e-13	1.58728e-12	18.0976
PRRC1	0.558628	6.51286	7.35863	7.95487e-13	2.25022e-12	17.7467
KRT23	1.05913	5.04397	7.35083	8.38446e-13	2.36793e-12	17.695
MCAM	0.568065	7.7422	7.23361	1.83739e-12	5.11254e-12	16.9238
CXCL5	0.661029	3.56138	7.22908	1.89362e-12	5.26481e-12	16.8942
HMGA2	0.766338	3.82336	7.18275	2.57479e-12	7.11743e-12	16.5923
HSPA1A /// HSPA1B	0.506544	9.7758	7.16522	2.89108e-12	7.97504e-12	16.4785
AGR2	0.980026	3.86565	7.16484	2.89839e-12	7.99101e-12	16.476
NGFRAP1	0.589389	9.49494	7.14583	3.28543e-12	9.03686e-12	16.3529
FGFR4	0.507606	7.03217	7.09323	4.64212e-12	1.26793e-11	16.0134
ACSM1	0.661155	4.34853	7.08203	4.9952e-12	1.36296e-11	15.9414
GPNMB	0.749671	7.6349	7.08148	5.01335e-12	1.36756e-11	15.9379
THSD7A	0.508193	4.08715	6.99784	8.64408e-12	2.32432e-11	15.4031
SSX2IP	0.53286	5.28942	6.97757	9.85627e-12	2.64421e-11	15.2743
IMPA2	0.543096	6.14288	6.89949	1.62961e-11	4.32568e-11	14.7809
HIST2H2AA3 /// HIST2H2AA4	0.652924	7.81371	6.85545	2.15983e-11	5.69871e-11	14.5047
ZNF83	0.693005	5.49441	6.85446	2.17356e-11	5.73351e-11	14.4984
VWF	0.55835	5.42626	6.83272	2.49638e-11	6.56045e-11	14.3626
FMO1	0.643922	4.39538	6.82893	2.55732e-11	6.71224e-11	14.339
DHRS7	0.513666	8.54404	6.82798	2.57291e-11	6.75149e-11	14.333
MEIS2	0.582059	5.71466	6.81645	2.76846e-11	7.25921e-11	14.2612
TPM2	0.604987	5.40081	6.81287	2.83203e-11	7.42036e-11	14.239
RARRES1	0.610964	4.34959	6.78158	3.45319e-11	9.00765e-11	14.0445
C3orf14	0.582772	4.73938	6.76916	3.73516e-11	9.73355e-11	13.9676
RAP1GAP	0.510015	5.15947	6.72039	5.07831e-11	1.31235e-10	13.6665
UCHL1	0.704074	4.1647	6.69067	6.11855e-11	1.57309e-10	13.4839
ARID5B	0.508613	6.4481	6.65521	7.63489e-11	1.95437e-10	13.267
TNFRSF21	0.702326	6.09871	6.58313	1.19417e-10	3.02526e-10	12.8289
CXCL11	0.59168	3.94588	6.54139	1.54443e-10	3.89578e-10	12.5771
HIST1H2AC	0.589283	7.77266	6.37606	4.22391e-10	1.04303e-09	11.5928
ZIC1	0.744352	4.52636	6.23382	9.87194e-10	2.38636e-09	10.7631
SMAD5	0.513846	4.87639	6.18663	1.30395e-09	3.12984e-09	10.4913
PGC	0.575987	4.42809	6.10166	2.14278e-09	5.08886e-09	10.0065
CKB	0.504911	5.43732	6.09897	2.17648e-09	5.16658e-09	9.99124
CPE	0.602076	6.2939	6.09196	2.26691e-09	5.36675e-09	9.95151
CTSC	0.529334	7.38152	5.82307	1.04999e-08	2.39343e-08	8.45732
LY96	0.572448	4.83937	5.65537	2.65398e-08	5.9143e-08	7.55519
PRKAB2	0.560357	4.85124	5.63793	2.919e-08	6.48521e-08	7.46267
GAGE3	0.649691	4.24061	5.62353	3.15703e-08	6.9925e-08	7.38649
COL4A5	0.506756	4.2175	5.59957	3.59545e-08	7.93193e-08	7.26013
POSTN	0.809549	5.23538	5.57994	3.99836e-08	8.79323e-08	7.15694
CYP17A1	0.679338	4.73734	5.55638	4.54013e-08	9.95564e-08	7.03352
NPTX2	0.572198	4.28922	5.55592	4.55155e-08	9.97654e-08	7.03108
SERPINE2	0.661832	6.64422	5.54289	4.8818e-08	1.06716e-07	6.96306
REG1A	0.581603	3.98753	5.5328	5.15357e-08	1.12494e-07	6.91046
DSG2	0.500871	6.94493	5.29525	1.80221e-07	3.80334e-07	5.69646
MYH4	0.567114	4.00281	4.73517	2.87442e-06	5.59691e-06	3.02382
GPR88	0.719	5.00468	4.32959	1.81436e-05	3.34243e-05	1.25879
MAFF	0.588227	6.18744	4.20562	3.0993e-05	5.59528e-05	0.748411
NTS	0.664544	4.44892	3.92725	9.83258e-05	0.000170707	-0.347231
GPX2	0.54858	8.85132	3.63014	0.000313248	0.000520716	-1.43876
CYP7A1	0.582845	5.46237	3.16179	0.00166579	0.00257858	-2.99352

## Sheet: Supplemental Table 2
Supplemental Table. 2 The table listing the upregulated genes based on YAP-related subgroup analysis of HCC patients.
	x
1	YAP1
2	BCL9L
3	CBL
4	TGFB2
5	VGLL4
6	PTPRG
7	MAP3K1
8	NRP1
9	COL11A2
10	NFAT5
11	PROSER3
12	SMURF2
13	NPNT
14	ZNF710
15	CEP295
16	SCD5
17	TP53BP1
18	GLI2
19	BOD1L1
20	GSTCD
21	PKD2
22	ITGA2
23	CEP170
24	FNBP1L
25	PRRC2B
26	ATP7A
27	CDON
28	HIF1A
29	ATP8A2
30	ITGB1
31	ADAM9
32	RASAL2
33	TNFRSF19
34	SEMA3C
35	ENC1
36	FRAS1
37	ADAM17
38	TNS3
39	ZNF532
40	DLG5
41	SMG6
42	KIF3C
43	ASAP2
44	ITIH5
45	INTS2
46	DENND4C
47	TET3
48	ELF1
49	NUAK2
50	BRD3
51	ARL6IP6
52	LIMA1
53	PCSK7
54	PDGFD
55	VTCN1
56	CTTNBP2NL
57	DYNC1LI2
58	NCEH1
59	MACC1
60	MATN3
61	DDR1
62	OXTR
63	TACC1
64	LAMA5
65	ZNF384
66	RAI1
67	SCIN
68	PHLDB1
69	PARD3B
70	ITGA3
71	LAMC2
72	TCTN2
73	MIS18BP1
74	RASSF8
75	CDKL5
76	LAMC1
77	JAG1
78	MYOF
79	ITPRIPL2
80	GPRC5A
81	SPRED1
82	TNFAIP6
83	PDE5A
84	ZBTB38
85	PTCH1
86	TCP11L2
87	RASA1
88	IQGAP1
89	ADD3
90	LCA5
91	TBC1D9
92	TBC1D14
93	ATP11A
94	TMEM130
95	GALNT3
96	SLC44A4
97	SLC38A11
98	GTF2I
99	HS3ST3A1
100	NEO1
101	BMP4
102	USP34
103	AHRR
104	CHST3
105	KLHL11
106	FGD6
107	HMG20A
108	DNAJC14
109	PTPRE
110	WWTR1
111	KCNQ3
112	POMK
113	OLR1
114	SPIB
115	RNF169
116	MECOM
117	RAVER1
118	PCDH18
119	CSGALNACT1
120	WDFY3
121	PNMA2
122	FLNA
123	MAML2
124	GALNT4
125	MYO10
126	ZNF292
127	NCR3LG1
128	KANSL1L
129	SCTR
130	CRIM1
131	MAP3K8
132	ARHGEF18
133	B3GALNT2
134	PGM2L1
135	HUNK
136	WWC2
137	AXIN2
138	ARHGEF17
139	KRT80
140	NID2
141	IGF1R
142	KLHL4
143	FZD1
144	CYP1B1
145	DYNC2H1
146	ADORA2B
147	RNF43
148	PFKFB3
149	SLC6A6
150	NRIP1
151	COL11A1
152	GLIS3
153	CEMIP
154	TSPAN5
155	ITGAV
156	TBC1D4
157	MFAP3
158	HS3ST1
159	SCRN1
160	AMOTL2
161	CFTR
162	MMP24
163	LRRC49
164	PITPNM3
165	ANXA3
166	SPEG
167	PFKP
168	PIWIL4
169	SULT1C4
170	AFAP1L2
171	ARID5B
172	FAM169A
173	SMARCC2
174	ITGA6
175	FAM117B
176	KLF7
177	PLEKHA7
178	TNFAIP3
179	NT5C2
180	SACS
181	IGSF10
182	ADAMTS5
183	PDGFC
184	ZSWIM4
185	ARHGEF38
186	CCDC117
187	SGPP2
188	PKHD1
189	DZIP1L
190	RASGRF1
191	MXRA5
192	APAF1
193	TLR10
194	SHPRH
195	PMEPA1
196	NTN4
197	TMC4
198	MEX3B
199	PLA2G4A
200	LRIG3
201	STAG1
202	DCDC2
203	BNC2
204	C22orf23
205	COL6A3
206	SSPN
207	USP37
208	CDK5R1
209	ATL1
210	ADAM28
211	ZNF486
212	COL12A1
213	CDH6
214	PROM1
215	SRGAP2B
216	STK24
217	PCDHGC3
218	TMTC2
219	SLC34A2
220	RECQL
221	FGFR1
222	KIAA0319
223	PTPN14
224	TMEM255A
225	CTTNBP2
226	RHOBTB1
227	TTYH1
228	HSPG2
229	AMPD3
230	CTBP2
231	CMTM1
232	EPHB2
233	C1orf116
234	RAB23
235	ZNF415
236	ZNF737
237	MTCL1
238	PCDHGA12
239	ITPR3
240	ZBED6
241	CACNB4
242	ATP10A
243	ZNF469
244	B4GALT6
245	ZNRF3
246	SEL1L3
247	CDR2L
248	GPR161
249	GLI3
250	MMP16
251	FUT4
252	DUOX2
253	C3orf52
254	LAMA3
255	IGF2BP3
256	PLEKHB1
257	ZNF430
258	RAG1
259	IPPK
260	PCDHGA11
261	PROM2
262	UBASH3B
263	KIT
264	PLCL1
265	VCAN
266	ROR1
267	AMER1
268	SLC16A7
269	RNF144A
270	EDNRA
271	ALOX5
272	SLC25A36
273	TMEM132A
274	SEC24C
275	MMP14
276	VEPH1
277	C12orf75
278	VAV3
279	ZIK1
280	GAS7
281	ANLN
282	CD207
283	GALNT7
284	ENO2
285	DACH1
286	PHACTR1
287	BICC1
288	SPINT1
289	TGFA
290	MITF
291	SLC24A3
292	LRP8
293	FOXF2
294	NCK2
295	FBN2
296	ACER2
297	ZC3HAV1L
298	MDGA1
299	COL10A1
300	LGR5
301	TLL1
302	SPDEF
303	SMC4
304	GOLGA7B
305	SH3TC2
306	LAMB1
307	LOX
308	BICD1
309	EPHA3
310	SEMA6A
311	ITGA4
312	PXDN
313	KCNQ1
314	GLIPR1
315	TNFRSF21
316	EPB41L4A
317	IQCK
318	LNX1
319	TRPM3
320	XYLT1
321	DLEU7
322	CTSE
323	SEMA3D
324	TNFSF15
325	RNF150
326	ITGB6
327	WNT2B
328	ITGB8
329	TSC22D1
330	CRISPLD1
331	FBXL2
332	NFE2L3
333	ANTXR1
334	ARNT2
335	ZNF699
336	PLCB4
337	ZNF528
338	PHYHIPL
339	FGF2
340	NKD1
341	TACSTD2
342	UNC5B
343	ZNF337
344	CREG2
345	CLSTN2
346	SNAP25
347	PDP1
348	DZIP1
349	BCL2L15
350	PDE10A
351	RAB36
352	DSG2
353	IGDCC4
354	TWIST1
355	ADAMTS12
356	HDAC9
357	TPBG
358	AVIL
359	PAQR8
360	DBNDD2
361	ERVMER34-1
362	SLC25A24
363	CORIN
364	FRMD3
365	ITGB4
366	EVC
367	COL3A1
368	ATP1A3
369	RHBDL3
370	SMAD1
371	FREM1
372	TMEM51
373	SH3YL1
374	PKM
375	AFAP1
376	MST1R
377	DSE
378	TOX3
379	IL17RD
380	ZBTB12
381	RASSF6
382	TRIB2
383	TSSK4
384	ZNF366
385	SOX9
386	LTBP1
387	PTPN13
388	FMNL2
389	CDK6
390	PREX2
391	ST6GAL2
392	NBEA
393	CDH11
394	METTL24
395	FMN1
396	RELL1
397	ANK3
398	AP1S3
399	PDE1C
400	RAB11FIP1
401	DPYSL3
402	ZNF770
403	CBLN4
404	CFAP221
405	PTHLH
406	STOX2
407	FAM171B
408	VLDLR
409	COLCA2
410	AKAP7
411	SH3BP5
412	ECT2
413	SERTAD4
414	LRRC7
415	ZNF66
416	ZNF827
417	ZNF611
418	ST14
419	EBLN2
420	GPX8
421	BHLHE41
422	FHOD3
423	SOX4
424	TMEM125
425	PCDHGB7
426	PI15
427	AMPH
428	GLUD2
429	SFRP5
430	PLEKHG4
431	TNC
432	FA2H
433	IGFBP5
434	FLRT2
435	GLIS2
436	ENDOD1
437	PLAGL1
438	ZNF468
439	RGS17
440	PIK3CG
441	SLC52A3
442	MGAT4C
443	SEMA3A
444	SYT13
445	SUCNR1
446	TP63
447	NOTUM
448	CACNA2D1
449	RERG
450	ZNF714
451	FAM171A1
452	YPEL1
453	TAF4B
454	MMP7
455	MYEF2
456	LPAR1
457	PCDHGB5
458	PKIA
459	EDN1
460	CCNK
461	ANKRD36C
462	ANKRD36
463	SULF1
464	MARK1
465	KITLG
466	CREB3L1
467	PMAIP1
468	CH25H
469	MPP3
470	FSCN1
471	MFSD6
472	PPFIA4
473	FAT3
474	MEX3A
475	SLIT1
476	SH2D3A
477	SLC35F2
478	KCNJ5
479	LYPD6
480	TSPYL5
481	CRYBG3
482	DCLK1
483	SV2A
484	DNAH10
485	ZNF610
486	PYGO1
487	PELI2
488	FBN1
489	ADCY7
490	CLSPN
491	FERMT1
492	ZNF354C
493	GDF11
494	SYT15
495	RTEL1
496	MUC1
497	ALDH1L2
498	COL9A2
499	SPNS2
500	TSPAN15
501	ZNF347
502	B3GNT9
503	DAAM2
504	L1CAM
505	UNC5A
506	CDKL1
507	SCARA5
508	ARMCX2
509	ADAMTS6
510	ARHGEF10
511	NMNAT2
512	ABCC1
513	PTK7
514	RUNX2
515	TSTD2
516	KRT19
517	PDZRN3
518	ELF4
519	BMF
520	ARL4C
521	PRR5L
522	PLA2R1
523	ZNF28
524	PRDM5
525	PRSS23
526	FAM13C
527	PRKAA2
528	TRIM17
529	NNAT
530	ETV1
531	STK32B
532	SMAD9
533	LTBP2
534	SMPD3
535	TFAP2A
536	P3H2
537	MYH7B
538	THBS1
539	CA9
540	SCNN1B
541	TMEM158
542	LAMA1
543	COL1A2
544	MLLT3
545	CLDN10
546	PCDHB6
547	TRIM67
548	CDCP1
549	CXCL5
550	PLEKHH2
551	GABRQ
552	MERTK
553	IQCH
554	TPH1
555	ARL14
556	ISLR2
557	PCDH7
558	LETM2
559	BUB1B
560	AQP1
561	ANKRD36B
562	ATP1A2
563	MAP9
564	PLCH1
565	WNT9A
566	EDIL3
567	COL5A1
568	CELSR1
569	SEZ6
570	FAM160A1
571	FAM155A
572	KIF23
573	MUC6
574	SP6
575	RASL11B
576	LPCAT2
577	SLIT2
578	DKK1
579	EHF
580	ZNF738
581	RIMKLA
582	CNTN4
583	TANC2
584	TXNDC5
585	SPOCD1
586	DNAJC6
587	ZDHHC1
588	UNC13D
589	SBSPON
590	PTGS1
591	KAZN
592	FAP
593	DACT1
594	GLUL
595	HHIP
596	SERPINE2
597	MALL
598	RASSF9
599	CTSV
600	TIMP3
601	TMEM72
602	ZFP28
603	DISC1
604	SFRP1
605	APLP1
606	LIMCH1
607	CRABP2
608	ROBO1
609	PRTG
610	MBOAT2
611	HNF1B
612	SLC14A1
613	SLC2A1
614	MN1
615	LYZ
616	NTNG2
617	ARSJ
618	DOCK3
619	C6orf132
620	ZNF439
621	FBXO41
622	ZNF391
623	PLAUR
624	PCDHB10
625	PTGS2
626	ZNF320
627	CHST11
628	HK2
629	ZNF135
630	LGI2
631	NDRG4
632	FNDC1
633	AHNAK2
634	PRR15L
635	TNFRSF11B
636	IRX5
637	KIF26B
638	OSMR
639	POU2F3
640	SLC6A9
641	BMP6
642	PRICKLE1
643	DAGLA
644	CNTNAP1
645	POSTN
646	DES
647	ADRA2A
648	HAS2
649	GXYLT2
650	CCDC74A
651	CAPN6
652	NRXN3
653	EFHB
654	REG3A
655	PIP5K1B
656	CACHD1
657	NEURL3
658	NOMO3
659	C9orf152
660	LHX2
661	GRIN2A
662	SALL2
663	ADAMDEC1
664	DEGS2
665	ZSWIM5
666	ZNF880
667	NAALADL2
668	TENM2
669	ZNF43
670	DYNC1I1
671	DUSP4
672	FZD7
673	TFPI2
674	DKK3
675	FIBIN
676	SPIRE1
677	TRAT1
678	CAMK1D
679	DEPDC1B
680	TREM1
681	GABBR1
682	SPATA17
683	ARHGAP28
684	SLFN13
685	ZNF665
686	CSRNP3
687	BANK1
688	ANKRD33B
689	RGS4
690	RNF39
691	RGS7BP
692	FMOD
693	BIK
694	PLXNB3
695	ZNF677
696	MMP1
697	FAM227A
698	STRA6
699	LYPD6B
700	COL1A1
701	EGLN3
702	PEG3
703	THSD4
704	PCDHGB3
705	TMEM159
706	SYCP2
707	FAM182B
708	VANGL2
709	NTM
710	SLC7A1
711	GCNT3
712	CXCL6
713	CRMP1
714	NPIPB5
715	EPS8L1
716	SHISA2
717	TSPAN11
718	PTGIS
719	DNAH7
720	MAEL
721	EVC2
722	TMEM132B
723	HMCN1
724	B3GNT7
725	STC2
726	CCR4
727	TMPRSS13
728	PCDHGA9
729	RANBP3L
730	PCDHGB2
731	DLG3
732	ASTN1
733	LARP6
734	ESRP1
735	FAM135B
736	LAMP5
737	LHX9
738	RYR1
739	UST
740	VGLL3
741	ADORA1
742	ITGBL1
743	CLIC6
744	PCDHGB4
745	NTRK2
746	FSIP2
747	SLC22A12
748	WNK2
749	KIAA1549
750	ATP6V0D2
751	DRD1
752	SYNGR3
753	CLEC5A
754	MMP2
755	CARD11
756	PTPRC
757	WNT10A
758	PAPLN
759	EPHB3
760	SIX4
761	F3
762	SAMD12
763	CTNND2
764	BACE2
765	LIF
766	HTR1D
767	OLFML3
768	NANOS1
769	KCNJ10
770	ARSI
771	GALNT14
772	GULP1
773	ROBO2
774	GREB1
775	MAMDC2
776	DUOXA2
777	ZNF229
778	IL6
779	SPINT2
780	LEF1
781	OSR1
782	C2CD4C
783	DSCAML1
784	CD22
785	SLC38A1
786	GAPT
787	ABHD12B
788	FHDC1
789	USH1C
790	EDARADD
791	RIC3
792	SEC14L4
793	LRRC4C
794	TBX3
795	PAQR5
796	KCNK17
797	C3orf80
798	MUC20
799	SLC25A21
800	SSC5D
801	PTGER3
802	FAM3B
803	RCOR2
804	MAPK10
805	SLC38A5
806	EXPH5
807	SDK1
808	PAX5
809	TMPRSS3
810	CXCL3
811	THBS2
812	PTX3
813	COL8A2
814	WLS
815	CCDC8
816	ELOVL7
817	SLC30A3
818	STEAP2
819	SRPX2
820	CDC42BPG
821	TNFRSF9
822	NTRK3
823	VIP
824	LOXL1
825	KAAG1
826	CAND2
827	MYH3
828	HEPACAM
829	RASL10B
830	HECW1
831	DNM1
832	RNASE7
833	SRRM3
834	MAB21L2
835	ZDBF2
836	LAMA2
837	SCN7A
838	RHOV
839	MFAP2
840	PSORS1C1
841	ILDR1
842	HTR4
843	EPCAM
844	CCDC170
845	MAPK13
846	ZNF667
847	COLGALT2
848	SLCO4A1
849	LRRC15
850	P2RY10
851	RASEF
852	SLC16A12
853	COL16A1
854	SLC7A11
855	HOXA3
856	CDCA7
857	LRRC66
858	CCL28
859	MS4A1
860	FAM167A
861	COMP
862	SPARCL1
863	ADRA2C
864	PDGFRA
865	GJB3
866	NLRP2
867	TMEM200C
868	ALDH3A1
869	CNKSR1
870	SLC13A3
871	LRRN2
872	MMP12
873	PHEX
874	COL24A1
875	TMEM61
876	GFPT2
877	SEC14L6
878	LUM
879	CYS1
880	NCAM2
881	F2RL2
882	DLGAP1
883	OLFM1
884	CXCL8
885	SOD3
886	CLDN2
887	MOXD1
888	B4GALNT3
889	KRT17
890	HTR2B
891	LONRF2
892	CYP1A1
893	C6orf223
894	KLHDC8A
895	GPR84
896	CDH16
897	BDKRB1
898	AOC1
899	RELN
900	GAL3ST1
901	CST2
902	PRDM16
903	CAPN8
904	BMP5
905	ADAMTS16
906	PTGFR
907	GPC4
908	BPI
909	UGT1A4
910	FOLR1
911	FOXQ1
912	AREG
913	VSIG1
914	KEL
915	TMC5
916	MME
917	B3GNT3
918	PDPN
919	GAD1
920	KLC3
921	OCA2
922	FAM180A
923	GREM1
924	LRP2
925	SLC4A3
926	SULT2B1
927	TENM4
928	RYR2
929	FUT3
930	CXCL1
931	TWIST2
932	ZG16B
933	KANK4
934	POF1B
935	CACNG4
936	CTNNA2
937	DKK4
938	CHRDL1
939	APCDD1
940	EFNA5
941	GRM8
942	SLC22A11
943	CYP1A2
944	NKAIN2
945	B4GALNT4
946	CACNA1I
947	IGF2
948	PNCK
949	COX17
950	NDUFB1
951	NDUFA2
952	SRA1
953	MRPL41
954	AURKAIP1
955	FKBP2
956	UQCRQ
957	PET100
958	NDUFS6
959	NDUFA3
960	COX6C
961	NDUFB7
962	DGCR6L
963	MRPL54
964	EDF1
965	HIGD2A
966	COX6B1
967	SDSL
968	COX7B
969	TIMM10
970	NDUFA1
971	SLIRP
972	NDUFA13
973	USE1
974	NDUFA11
975	ISOC2
976	MRPL27
977	BLOC1S1
978	COX5B
979	SMDT1
980	CHMP2A
981	PRADC1
982	UQCR10
983	NDUFV2
984	PSMB3
985	SEC61B
986	LAMTOR2
987	PRDX5
988	COX7C
989	ZNHIT1
990	ZNF593
991	UBL5
992	SERF2
993	COMMD4
994	COX7A2
995	DNAJC17
996	TUT1
997	COX4I1
998	NDUFA6
999	MRPL52
1000	GUK1
1001	MRPL55
1002	C8G
1003	GADD45GIP1
1004	TMEM208
1005	NDUFB8
1006	POLR2I
1007	PSMB7
1008	COX5A
1009	EGLN2
1010	CHCHD10
1011	COX6A1
1012	MRPL12
1013	GOLT1A
1014	MRPL40
1015	HINT2
1016	NDUFB11
1017	RPL36AL
1018	NDUFA4
1019	C19orf53
1020	SURF2
1021	MRPS15
1022	ETFB
1023	CLPP
1024	UQCRB
1025	RILP
1026	SNRNP25
1027	NDUFB9
1028	EIF3K
1029	NENF
1030	HEBP2
1031	FAM162A
1032	MRPL20
1033	SS18L2
1034	FAU
1035	NAA10
1036	FIS1
1037	POLR2L
1038	LAMTOR4
1039	APOC1
1040	NDUFB10
1041	ALKBH7
1042	ROMO1
1043	NDUFB2
1044	NDUFS8
1045	DPM3
1046	MRPL28
1047	UQCC3
1048	COX14
1049	C12orf45
1050	RNF181
1051	HAUS7
1052	SF3B5
1053	MRPL14
1054	TMA7
1055	MRPL34
1056	NDUFAF4
1057	MRPS21
1058	DHRS4L2
1059	AP2S1
1060	CCDC159
1061	GSTO1
1062	TMEM205
1063	CCS
1064	MRPS12
1065	MRPL24
1066	FH
1067	SDF2L1
1068	MRPL23
1069	NDUFS7
1070	NDUFS5
1071	PMVK
1072	GPX4
1073	CLTB
1074	CISD3
1075	RPL36
1076	IL32
1077	VAMP5
1078	RPP25L
1079	APOE
1080	ZHX1-C8orf76
1081	CDK2AP2
1082	AAMDC
1083	NSMCE1
1084	NDUFC2
1085	TCEA2
1086	ASS1
1087	CCDC107
1088	PRDX6
1089	RAB4B
1090	PTMS
1091	MAGIX
1092	ABHD14A
1093	HSCB
1094	IFI27L1
1095	RPL35
1096	SIL1
1097	GPX1
1098	ATOX1
1099	MPST
1100	CHCHD5
1101	PSMB1
1102	DUSP23
1103	EXOSC4
1104	SDS
1105	FAH
1106	RHOD
1107	TMEM53
1108	ST20
1109	SWI5
1110	HAAO
1111	SULT1A1
1112	DDT
1113	UQCC2
1114	PPAN
1115	TM4SF5
1116	PSME2
1117	CEBPB
1118	ZNF524
1119	HSD17B10
1120	PHPT1
1121	BOLA2B
1122	PLCXD2
1123	RPS19BP1
1124	NDUFAF2
1125	PSMG3
1126	RPS26
1127	CLDND2
1128	SEC61G
1129	EMC9
1130	ECE2
1131	DECR1
1132	ORM2
1133	GOT1
1134	NAPRT
1135	UBA52
1136	POLR2J
1137	CSNK2B
1138	CCDC167
1139	TMEM256
1140	OXER1
1141	MGMT
1142	VPS28
1143	VKORC1
1144	MFSD3
1145	ANAPC11
1146	ITIH4
1147	BRI3
1148	NAA38
1149	SPRYD4
1150	DHRS3
1151	FAM207A
1152	FBP1
1153	RPL24
1154	LAGE3
1155	RPL37
1156	C12orf57
1157	AMBP
1158	NOP16
1159	DGCR6
1160	RPL38
1161	GAMT
1162	SDHAF1
1163	RPS28
1164	BLVRB
1165	TMEM160
1166	NTHL1
1167	EBP
1168	CFB
1169	HRAS
1170	SOD1
1171	TXNDC17
1172	SSR4
1173	CCL25
1174	PUSL1
1175	RPLP1
1176	ASL
1177	NOSIP
1178	GTF3A
1179	SAT2
1180	TTC39C
1181	PGP
1182	TTR
1183	NUPR1
1184	HMGB3
1185	SCAND1
1186	YBEY
1187	C8orf82
1188	INAFM1
1189	RPLP2
1190	OCEL1
1191	RPS20
1192	MSRB2
1193	ECI1
1194	PPP1R16A
1195	NECAB3
1196	SMIM4
1197	ARL6IP4
1198	TIMM13
1199	RPL34
1200	TSTD1
1201	PXMP2
1202	C8orf76
1203	MANF
1204	SHPK
1205	BCL7C
1206	FUOM
1207	CYC1
1208	RPL28
1209	ENDOG
1210	LIN7B
1211	CCDC85B
1212	GPT
1213	MAD1L1
1214	RPL27A
1215	HAGH
1216	COX4I2
1217	TMEM219
1218	MESP1
1219	PYURF
1220	ISG15
1221	IGFBP4
1222	RPS9
1223	APOC3
1224	ALKBH2
1225	ALDOB
1226	DHRS1
1227	MRPL21
1228	EEF1G
1229	RPS15
1230	ETV2
1231	RBP4
1232	FITM1
1233	SNRPD2
1234	DHRS4
1235	PEMT
1236	HBA2
1237	FBXL15
1238	RPL36A
1239	RPL13
1240	SCCPDH
1241	CCDC152
1242	IFITM3
1243	C19orf73
1244	RARRES2
1245	TCF15
1246	PRODH
1247	ZACN
1248	HSPB9
1249	CLYBL
1250	PLCH2
1251	SLC51B
1252	SERPINA6
1253	APRT
1254	VMO1
1255	MZT2B
1256	MBLAC1
1257	RPL18
1258	SMIM19
1259	RPL32
1260	CCER2
1261	MT2A
1262	CATSPER3
1263	GLRX
1264	RPL21
1265	C9orf16
1266	ANG
1267	SAA4
1268	LRG1
1269	CD14
1270	IGSF23
1271	FTL
1272	JOSD2
1273	RPL18A
1274	TMEM238
1275	TMEM52
1276	APOA2
1277	ORM1
1278	RPS19
1279	RNASE4
1280	CAMK1G
1281	RPS29
1282	NUDT14
1283	NME1
1284	AQP8
1285	ARMC5
1286	MT1M
1287	GCHFR
1288	TST
1289	FXYD1
1290	GADD45G
1291	IFI27
1292	PPP1R32
1293	PRR22
1294	CKMT2
1295	IGFLR1
1296	MAP1LC3A
1297	IZUMO4
1298	JUND
1299	ADI1
1300	MRC1
1301	SARDH
1302	RBP7
1303	HPN
1304	TMEM176A
1305	UFSP1
1306	RPL8
1307	TXN
1308	VTN
1309	UPP2
1310	TMEM176B
1311	STAP2
1312	AGXT
1313	ENO3
1314	S100A8
1315	MT1E
1316	GPX3
1317	GCDH
1318	RPS21
1319	SULT1A2
1320	NMRAL1
1321	SHD
1322	HHLA3
1323	SLC43A3
1324	ANGPTL4
1325	ACBD4
1326	LCAT
1327	GNMT
1328	APOC2
1329	EGFL7
1330	ACMSD
1331	TMEM82
1332	C2
1333	MT1G
1334	SLC25A18
1335	PIK3R2
1336	C19orf38
1337	HSPB1
1338	C16orf95
1339	NR0B2
1340	CALCA
1341	KMO
1342	MIP
1343	TNNC2
1344	INSIG1
1345	BTBD16
1346	RAB26
1347	SLC22A1
1348	TNNI2
1349	TCTEX1D1
1350	APOF
1351	ASGR2
1352	PCK2
1353	MT1X
1354	PLGLB1
1355	CFAP74
1356	HPX
1357	AZGP1
1358	HRCT1
1359	COPZ2
1360	MACROD1
1361	PLAC8L1
1362	ESPN
1363	CHST7
1364	FAM229B
1365	PEX11G
1366	ASIP
1367	TREX2
1368	MT1H
1369	OTOA
1370	ETNPPL
1371	PLIN5
1372	ZMYND15
1373	COMTD1
1374	MTRNR2L12
1375	MFSD2A
1376	SLC22A18
1377	ALG1L
1378	MT1F
1379	FTCD
1380	RPL22L1
1381	AMDHD1
1382	SERPINA12
1383	CYP21A2
1384	GALK1
1385	LPA
1386	FGGY
1387	B9D1
1388	CFHR3
1389	DISP2
1390	CYP2A13
1391	GGACT
1392	GCH1
1393	AGPAT2
1394	SLC27A2
1395	CLEC3B
1396	BOP1
1397	PRAP1
1398	CYP2B6
1399	CARD16
1400	PLAC9
1401	KNG1
1402	F2
1403	HP
1404	S100A9
1405	FNDC5
1406	HCST
1407	ARG1
1408	SHMT1
1409	EPHX1
1410	CEBPD
1411	PFKFB1
1412	HMCN2
1413	SLC51A
1414	NPAS1
1415	C8B
1416	TEKT5
1417	GLTPD2
1418	C4BPB
1419	ASPG
1420	HSD17B1
1421	C5AR2
1422	SERPINC1
1423	FGF19
1424	ENPP7
1425	APOA1
1426	CDA
1427	TLE6
1428	MASP2
1429	CYP2A6
1430	IGFBP2
1431	ASPDH
1432	CCL15
1433	S100A13
1434	ISG20
1435	KLKB1
1436	RBP5
1437	SLC12A5
1438	ENTPD8
1439	MYBPC1
1440	GSTA1
1441	PLEKHF1
1442	PROC
1443	F10
1444	APOH
1445	MVD
1446	REEP6
1447	JAKMIP2
1448	XDH
1449	BST2
1450	DNAAF1
1451	NR1I3
1452	GLS2
1453	SHBG
1454	TFR2
1455	CD68
1456	MROH7
1457	GCAT
1458	ZG16
1459	ETNK2
1460	HLA-F
1461	MUC12
1462	HAL
1463	P2RX6
1464	HMGCS2
1465	PCOLCE
1466	HGD
1467	WNT5B
1468	TM7SF2
1469	MST1
1470	SKAP1
1471	ZDHHC19
1472	FOXA3
1473	AKR7A3
1474	TBX10
1475	TM6SF2
1476	ENHO
1477	APOA4
1478	HLA-G
1479	SLC10A1
1480	LEAP2
1481	SERPINF2
1482	F12
1483	ANKRD22
1484	BCL2L10
1485	KISS1
1486	MT1A
1487	FETUB
1488	GSTZ1
1489	AVPR2
1490	ESPNL
1491	SLC22A10
1492	ANO2
1493	CYP3A5
1494	OXCT2
1495	NNMT
1496	IFI6
1497	SERPINA3
1498	SERPINA4
1499	HAO2
1500	RPL3L
1501	HSD17B14
1502	USP2
1503	CRYBB3
1504	CYP2A7
1505	FABP1
1506	GADD45B
1507	EPB41L1
1508	CCDC28B
1509	CLDN5
1510	CALML6
1511	FST
1512	ITIH3
1513	SLC38A3
1514	ITIH1
1515	CLDN14
1516	DAO
1517	PGLYRP2
1518	CYP4F12
1519	CNGA1
1520	BAALC
1521	CRYM
1522	TMEM105
1523	TMSB10
1524	BSN
1525	HAMP
1526	SLC23A3
1527	POMC
1528	ZDHHC11
1529	RAB3C
1530	PNMA6A
1531	TF
1532	IL17D
1533	RAMP1
1534	TRIM73
1535	DERL3
1536	ALB
1537	DCXR
1538	SLC27A5
1539	HPR
1540	KDM8
1541	MFSD2B
1542	CXCL17
1543	GRAMD4
1544	ACSM2B
1545	BHMT
1546	PLGLB2
1547	DNAH6
1548	SLC11A1
1549	CYP4A22
1550	CDHR1
1551	PRODH2
1552	CSTA
1553	SERPINA11
1554	SPDYC
1555	HRG
1556	F9
1557	GZMH
1558	CHRDL2
1559	PON1
1560	TSC22D3
1561	SPTBN4
1562	SNX22
1563	RDH16
1564	ADRB1
1565	LRCOL1
1566	MYH4
1567	GUCA2B
1568	PLA2G1B
1569	HBB
1570	MOV10L1
1571	TAT
1572	CCDC38
1573	CFHR1
1574	IL20RB
1575	APOA5
1576	CHAC1
1577	TMPRSS5
1578	SYT7
1579	TTC36
1580	FGG
1581	MYOM1
1582	UROC1
1583	ROPN1B
1584	SLC22A17
1585	FOXP3
1586	HGFAC
1587	CTH
1588	CYP11A1
1589	TCP10L
1590	TNFRSF18
1591	TGFBR3L
1592	FGB
1593	OSGIN1
1594	GPR88
1595	ALOX15B
1596	ARID3C
1597	CNDP1
1598	SYCE3
1599	TCAP
1600	RHCE
1601	APOM
1602	GPD1
1603	CYP2D6
1604	TMEM121
1605	DHDH
1606	PRSS3
1607	HSD17B3
1608	SLPI
1609	ZDHHC11B
1610	KCNN1
1611	PLA2G2A
1612	S100P
1613	LGR6
1614	SNCG
1615	FABP4
1616	LY96
1617	IGF1
1618	CYP2C18
1619	THRSP
1620	SEC14L3
1621	NPIPB15
1622	OGDHL
1623	MCHR1
1624	PDIA2
1625	KIF25
1626	C6orf52
1627	GYS2
1628	CA5A
1629	ITLN2
1630	TPPP2
1631	SPINK1
1632	PRRT4
1633	TDO2
1634	FBXO2
1635	SLAMF9
1636	LCN2
1637	ATAD3C
1638	PPP1R1A
1639	SLC16A14
1640	DNASE1L3
1641	CYP4A11
1642	WNT4
1643	ACSM2A
1644	NKG7
1645	DNMT3L
1646	CXCL2
1647	FGL1
1648	GRIN2B
1649	AFM
1650	RASD1
1651	ACOT12
1652	TMEM92
1653	G0S2
1654	BBOX1
1655	CYP17A1
1656	CLIC3
1657	EFCAB12
1658	UGT2B7
1659	GDA
1660	SPP2
1661	LAIR2
1662	IDO2
1663	FAM151A
1664	MOGAT2
1665	KCNJ4
1666	GPR150
1667	GSTA2
1668	CTNNA3
1669	CPS1
1670	CCL13
1671	GLYAT
1672	AVPR1A
1673	PPARGC1A
1674	PLXNA4
1675	HSD17B13
1676	ANO1
1677	CFHR4
1678	CCL16
1679	LGALS2
1680	TRABD2A
1681	COL22A1
1682	LGALS4
1683	COX6A2
1684	TRIM55
1685	PCK1
1686	ANXA10
1687	HAP1
1688	MAL
1689	GCGR
1690	CNFN
1691	HPD
1692	MNS1
1693	KCNE5
1694	FAM83A
1695	ZNF541
1696	KCNB1
1697	SLC25A47
1698	GUCY2D
1699	P2RX5
1700	NECAB2
1701	XPNPEP2
1702	SHC4
1703	APOL5
1704	VGF
1705	PTGDS
1706	RTP3
1707	FAM9B
1708	ANO3
1709	TPBGL
1710	FCRLA
1711	CHRNA4
1712	GCK
1713	CIDEC
1714	SLC22A31
1715	SFN
1716	SAA1
1717	FBLL1
1718	SLC1A7
1719	HPGD
1720	LECT2
1721	GRIA3
1722	FGF21
1723	CYP4F22
1724	CXCL13
1725	ADH1C
1726	LEFTY1
1727	SCGN
1728	TPSB2
1729	TPSAB1
1730	UCHL1
1731	MZB1
1732	TERT
1733	C9
1734	FCGR3B
1735	CCDC13
1736	CNTFR
1737	CRP
1738	PAGE5
1739	CLRN3
1740	SLC9A3
1741	RHCG
1742	CDH15
1743	LDHC
1744	NQO1
1745	SMIM24
1746	ARSF
1747	NPTX2
1748	MTRNR2L1
1749	CAPN13
1750	UGT2B17
